# Supplementary material for: Developing stable, simplified, functional consortia from Brachypodium rhizosphere for microbial application in sustainable agriculture
Source: Front Microbiol. 2024 May 23;15:1401794. doi: 10.3389/fmicb.2024.1401794 (PMC11153752; doi:10.3389/fmicb.2024.1401794)
Supplement: Supplementary file 2 [file Table_2.XLSX]

## Sheet: Supplementary Table S1
Supplementary Table S1: Recipe of making RCH2 media
Minimal Media:		For 2L (make 3 bottles)
RCH2	g/L	g
Ammonium Chloride	0.25	0.5
NaH2PO4	0.3792	0.7584
Na2HPO4	0.9713	1.9426
Water	1000	2000
Amended RCH2 media	Amt	Final conc.
RCH2 media	445ml (395ml for SA)
Agar powder	7.5g
Vitamin mix	5ml	0.01
C source (20mM)	50ml (100ml for SA)	2 mM
Total	500ml

## Sheet: Supplementary Table S2
Supplementary Table S2. Concentration of C substrate in microcosms.
C substrate	C type	Conc. of amended organic C in the microcosm (mg OC/L)	Note
Asparagine	amino acid	264.24	Nominal
Citrate	organic acid	384.248	Nominal
Malate	organic acid	268.175	Nominal
Glucose	sugar	360.312	Nominal
Glucuronic acid	uronic acid	388.278	Nominal
Glutamine	amino acid	292.28	Nominal
Mixed Carbon	complex carbon	326.255	Nominal
1/10th R2A	complex carbon	105.8	Measured

## Sheet: Supplementary Table S3
Supplementary Table S3: Pairwise PERMANOVA comparisons of different variables using bray-curtis distance matrix
Carbon:
Variable 1	Variable 2	SumsOfSqs	F.Model	R2	p.value	p.adjusted
1/10 R2A	Glutamine	7.25058	39.3559	0.175417	0.001	0.028
1/10 R2A	MixedCarbon	6.77768	31.1213	0.146026	0.001	0.028
1/10 R2A	Glucose	7.5927	35.7536	0.162699	0.001	0.028
1/10 R2A	Citrate	7.17925	37.1878	0.168128	0.001	0.028
1/10 R2A	Malate	6.88564	35.9462	0.162692	0.001	0.028
1/10 R2A	Asparagine	6.83235	33.8346	0.154613	0.001	0.028
1/10 R2A	GlucuronicAcid	6.67789	33.0032	0.150698	0.001	0.028
Glutamine	MixedCarbon	2.21891	11.6451	0.0592191	0.001	0.028
Glutamine	Glucose	2.99039	16.1206	0.0793646	0.001	0.028
Glutamine	Citrate	2.1681	13.0214	0.0650999	0.001	0.028
Glutamine	Malate	2.14716	12.9998	0.0646756	0.001	0.028
Glutamine	Asparagine	3.25311	18.5486	0.0898027	0.001	0.028
Glutamine	GlucuronicAcid	3.33308	18.9462	0.0911112	0.001	0.028
MixedCarbon	Glucose	2.25199	10.2968	0.052995	0.001	0.028
MixedCarbon	Citrate	2.50565	12.5659	0.0639271	0.001	0.028
MixedCarbon	Malate	2.73023	13.7983	0.0694086	0.001	0.028
MixedCarbon	Asparagine	3.51621	16.8849	0.0836361	0.001	0.028
MixedCarbon	GlucuronicAcid	3.39036	16.2515	0.0803527	0.001	0.028
Glucose	Citrate	1.60838	8.28053	0.0426215	0.001	0.028
Glucose	Malate	2.2476	11.661	0.0586978	0.001	0.028
Glucose	Asparagine	2.84625	14.0199	0.0697439	0.001	0.028
Glucose	GlucuronicAcid	2.93256	14.4169	0.0712238	0.001	0.028
Citrate	Malate	0.670797	3.86076	0.0202281	0.002	0.056
Citrate	Asparagine	2.7541	14.9666	0.0741043	0.001	0.028
Citrate	GlucuronicAcid	2.64214	14.3195	0.0707766	0.001	0.028
Malate	Asparagine	1.47413	8.07351	0.0411759	0.001	0.028
Malate	GlucuronicAcid	1.96372	10.7254	0.0537005	0.001	0.028
Asparagine	GlucuronicAcid	1.8627	9.63875	0.048524	0.001	0.028
Container (original inoculum):
Variable 1	Variable 2	SumsOfSqs	F.Model	R2	p.value	p.adjusted
EcoFAB	Tube	17.44	93.6	0.16	0.001	0.003
EcoFAB	Pot	21	119.79	0.19	0.001	0.003
Tube	Pot	2.01	9.83	0.02	0.001	0.003
Interval:
Variable 1	Variable 2	SumsOfSqs	F.Model	R2	p.value	p.adjusted
3-day	7-day	5.04595	23.1931	0.0299577	0.001	0.001

## Sheet: Supplementary Table S4
Supplementary Table S4: Jaccard index values corresponding to the networks shown in Figure 3. Index values j express the similarity of the sets of most central nodes and also of the sets of hub taxa between the two networks. Jaccard’s index is 0 if the sets are completely different and 1 for exactly equal sets.
	j	p (J≤j)	significance	p (J≥j)	significance
Degree	0	0.000301	***	1
Betweenness centralities	0.045	0.001604	**	0.999866
Closeness centralities	0	5.9e-05	***	1
Eigenvector centralities	0	5.9e-05	***	1
Hub taxa	0	0.087791	.	1
Significance codes: ***: 0.001, **⁠: 0.01, *⁠: 0.05, .⁠: 0.1

## Sheet: Supplementary Table S6
Supplementary Table S6: Unifrac distances of different transfers for the five derived consortia, T means transfer, T1R means transfer 1 revived
Stability
	3B8-H11	3B8-H4	7B5-H1	7B5-H11	7B5-H8
T1-T2	0.0437496	0.00466175	0.00559428	0.0247368	0.00930934
T2-T3	0.0337663	0.0778284	0.102638	0.0802475	0.0420936
T3-T4	0.052251	0.00624853	0.0375816	0.00885586	0.0175285
T4-T5	0.0766031	0.0303954	0.0259847	0.0362558	0.0270385
Revivability
	3B8-H11	3B8-H4	7B5-H1	7B5-H11	7B5-H8
T1-T1R	0.0376505	0.0509881	0.100692	0.0796331	0.0429073

## Sheet: Supplementary Table S5
Supplementary Table S5: DESeq2 results of ASVs that are significantly enriched in one carbon substrates than other carbon sources (baseMean > 5)
ASV_ID	sequence	Taxon	Confidence	BaseMean	LFC_Malatevs1.10.R2A	padj_Malatevs1.10.R2A	LFC_MalatevsMixedCarbon	padj_MalatevsMixedCarbon	LFC_MalatevsGlucuronicAcid	padj_MalatevsGlucuronicAcid	LFC_MalatevsGlutamine	padj_MalatevsGlutamine	LFC_MalatevsGlucose	padj_MalatevsGlucose	LFC_MalatevsCitrate	padj_MalatevsCitrate	LFC_MalatevsAsparagine	padj_MalatevsAsparagine	Container	Carbon
00a96fbd0ac34bfd245f9c24f8737f7d	TACGTAGGGGGCAAGCGTTATCCGGATTTACTGGGTGTAAAGGGAGCGTAGACGGACTGGCAAGTCTGATGTGAAAGGCGGGGGCTCAACCCCTGGACTGCATTGGAAACTGTTAGTCTTGAGTGCCGGAGAGGTAAGCGGAATTCCTAGTGTAGCGGTGAAATGCGTAGATATTAGGAGGAACACCAGTGGCGAAGGCGGCTTACTGGACGGTAACTGACGTTGAGGCTCGAAAGCGTGGGGAGCAAACAGG	d__Bacteria; p__Firmicutes; c__Clostridia; o__Lachnospirales; f__Lachnospiraceae; g__Blautia	0.919701	7.2126	4.97102	1.24e-11	4.13124	3.84e-09	5.52356	3.42e-13	4.4361	6.96e-10	5.52356	2.39e-12	5.52356	7.97e-13	4.4361	7.65e-10	EcoFAB	Glucose
00a96fbd0ac34bfd245f9c24f8737f7d	TACGTAGGGGGCAAGCGTTATCCGGATTTACTGGGTGTAAAGGGAGCGTAGACGGACTGGCAAGTCTGATGTGAAAGGCGGGGGCTCAACCCCTGGACTGCATTGGAAACTGTTAGTCTTGAGTGCCGGAGAGGTAAGCGGAATTCCTAGTGTAGCGGTGAAATGCGTAGATATTAGGAGGAACACCAGTGGCGAAGGCGGCTTACTGGACGGTAACTGACGTTGAGGCTCGAAAGCGTGGGGAGCAAACAGG	d__Bacteria; p__Firmicutes; c__Clostridia; o__Lachnospirales; f__Lachnospiraceae; g__Blautia	0.919701	15.0325	4.89222	1.21e-12	5.70522	3.23e-16	6.79268	1.16e-18	6.79268	1.16e-18	6.17601	4.1e-17	6.79268	1.73e-19	6.03779	2.63e-17	Pot	MixedCarbon
04ecfad5772d2e09a84a0f5ef460536c	TACGAAGGGGGCTAGCGTTGCTCGGAATCACTGGGCGTAAAGGGCGCGTAGGCGGCGTTTTAAGTCGGGGGTGAAAGCCTGTGGCTCAACCACAGAATGGCCTTCGATACTGGGACGCTTGAGTATGGTAGAGGTTGGTGGAACTGCGAGTGTAGAGGTGAAATTCGTAGATATTCGCAAGAACACCGGTGGCGAAGGCGGCCAACTGGACCATTACTGACGCTGAGGCGCGAAAGCGTGGGGAGCAAACAGG	d__Bacteria; p__Proteobacteria; c__Alphaproteobacteria; o__Rhizobiales; f__Beijerinckiaceae; g__Methylobacterium-Methylorubrum	1	20.378	4.85382	9.31e-10	2.07771	0.0117032	2.59078	0.00148239	5.90273	4.17e-13	6.76071	1.06e-14	5.85382	5.81e-13	6.43878	1.35e-14	Tube	1/10 R2A
06780ce072bf238ce56b36a377701957	TACGTAGGGGGCAAGCGTTGTCCGGAATTATTGGGCGTAAAGCGCGCGCAGGCGGCGGTTTAAGTCTGGTGTTTAAGCCCGGGGCTCAACCCCGGTTCGCACCGGAAACTGGATCGCTTGAGTGCAGGAGAGGGAAGTGGAATTCCACGTGTAGCGGTGAAATGCGTAGAGATGTGGAGGAACACCAGTGGCGAAGGCGACTTCCTGGCCTGTAACTGACGCTGAGGCGCGAAAGCGTGGGGAGCAAACAGG	d__Bacteria; p__Firmicutes; c__Bacilli; o__Paenibacillales; f__Paenibacillaceae; g__Paenibacillus; s__Paenibacillus_hemerocallicola	0.780369	13.8425	5.20858	4.35e-13	5.00505	4.23e-11	6.25298	1.68e-15	3.47162	4.78e-06	2.41378	0.00448305	5.08306	1.57e-11	3.00505	0.000156495	Tube	Citrate
07da22cab5c55a4badb462bcbbded642	TACGAAGGGGGCTAGCGTTGTTCGGATTTACTGGGCGTAAAGCGCACGTAGGCGGACTATTAAGTCAGGGGTGAAATCCCGGGGCTCAACCCCGGAACTGCCTTTGATACTGGTAGTCTTGAGTTCGAGAGAGGTGAGTGGAATTCCGAGTGTAGAGGTGAAATTCGTAGATATTCGGAGGAACACCAGTGGCGAAGGCGGCTCACTGGCTCGATACTGACGCTGAGGTGCGAAAGCGTGGGGAGCAAACAGG	d__Bacteria; p__Proteobacteria; c__Alphaproteobacteria; o__Rhizobiales; f__Rhizobiaceae; g__Phyllobacterium	0.987115	8.84553	4.564	7.2e-09	1.96066	0.0453016	4.45066	1.73e-08	5.35755	1.17e-10	5.35755	4.57e-10	2.13838	0.0224409	2.96066	0.000419763	Pot	Glucose
08a0cf376add32f3f4b57ec1e82a7a27	TACGTAGGCGGCAAGCGTTGTCCGGAATTATTGGGCGTAAAGGGAGCGCAGGCGGGAAACTAAGCGGATCTTAAAAGTGCGGGGCTCAACCCCGTGATGGGGTCCGAACTGGTTTTCTTGAGTGCAGGAGAGGAAAGCGGAATTCCCAGTGTAGCGGTGAAATGCGTAGATATTGGGAAGAACACCAGTGGCGAAGGCGGCTTTCTGGACTGTAACTGACGCTGAGGCTCGAAAGCTAGGGTAGCGAACGGG	d__Bacteria; p__Firmicutes; c__Negativicutes; o__Veillonellales-Selenomonadales; f__Selenomonadaceae; g__Megamonas	0.999971	8.13821	4.90313	3.02e-12	2.90313	3.47e-05	4.4437	5.67e-10	5.5812	2.44e-13	5.5812	2.85e-13	4.41127	2.65e-10	5.5812	2.96e-14	Pot	GlucuronicAcid
098d47ac1dc0c7c43b174ddee415f56a	TACGTAGGTGACAAGCGTTATCCGGAATTATTGGGCGTAAAGCGCGCGCAGGTGGTTTCTTAAGTCTGATGTGAAAGCCCACGGCTCAACCGTGGAGGGTCATTGGAAACTGGGAGACTTGAGTGCAGAAGAGGAAAGTGGAATTCCATGTGTAGCGGTGAAATGCGTAGAGATATGGAGGAACACCAGTGGCGAAGGCGACTTTCTGGTCTGTAACTGACACTGAGGCGCGAAAGCGTGGGGAGCAAACAGG	d__Bacteria; p__Firmicutes; c__Bacilli; o__Bacillales; f__Bacillaceae; g__Bacillus	0.980201	28.7073	7.83414	6.79e-32	7.83414	2.34e-33	7.83414	6.79e-32	7.83414	6.79e-32	7.83414	6.23e-32	7.83414	2.34e-33	7.83414	2.34e-33	Pot	1/10 R2A
0d989d155d117292c5198a2ac218a97f	TACGAAGGGTGCAAGCGTTACTCGGAATTACTGGGCGTAAAGCGTGCGTAGGTGGTTCGTTAAGTCTGATGTGAAAGCCCTGGGCTCAACCTGGGAATTGCATTGGATACTGGCGGGCTAGAGTGCGGTAGAGGATGGCGGAATTCCCGGTGTAGCAGTGAAATGCGTAGAGATCGGGAGGAACATCTGTGGCGAAGGCGGCCATCTGGACCAGCACTGACACTGAGGCACGAAAGCGTGGGGAGCAAACAGG	d__Bacteria; p__Proteobacteria; c__Gammaproteobacteria; o__Xanthomonadales; f__Xanthomonadaceae; g__Luteimonas	0.88551	6.06504	5.30742	8.92e-14	5.30742	2.67e-14	3.33167	1.86e-07	5.30742	1.24e-13	5.30742	9.52e-14	5.30742	2.67e-14	5.30742	2.31e-14	Pot	1/10 R2A
0d989d155d117292c5198a2ac218a97f	TACGAAGGGTGCAAGCGTTACTCGGAATTACTGGGCGTAAAGCGTGCGTAGGTGGTTCGTTAAGTCTGATGTGAAAGCCCTGGGCTCAACCTGGGAATTGCATTGGATACTGGCGGGCTAGAGTGCGGTAGAGGATGGCGGAATTCCCGGTGTAGCAGTGAAATGCGTAGAGATCGGGAGGAACATCTGTGGCGAAGGCGGCCATCTGGACCAGCACTGACACTGAGGCACGAAAGCGTGGGGAGCAAACAGG	d__Bacteria; p__Proteobacteria; c__Gammaproteobacteria; o__Xanthomonadales; f__Xanthomonadaceae; g__Luteimonas	0.88551	5.25984	5.12153	7.53e-15	5.12153	8.53e-15	5.12153	7.76e-15	5.12153	8.53e-15	5.12153	3.69e-14	5.12153	7.76e-15	5.12153	7.53e-15	Tube	1/10 R2A
109d5f05707d4fbab786fa03e574ee08	TTAGAAACCCCTGTAGTCCGTAGCCACGTGTTTCGGTGCCAGCAGCCGCGGTAATACGTAGGGTGCAAGCGTTAATCGGAATTACTGGGCGTAAAGCGTGCGCAGGCGGTTCGCTAAGACAGATGTGAAATCCCCGGGCTTAACCTGGGAACTGCATTTGTGACTGGCGGGCTAGAGTATGGCAGAGGGGGGTAGAATTCCACGTGTAGCAGTGAAATGCGTAGAGATGTGGAGGAATACCGATGGCGAAGGCAGCCCCCTGGGCCAATACTGACGCTCATGCACGAAAGCGTGGGGAGCAAACAGG	d__Bacteria; p__Proteobacteria; c__Gammaproteobacteria; o__Burkholderiales; f__Burkholderiaceae; g__Burkholderia-Caballeronia-Paraburkholderia	0.999484	5.87402	5.31061	1.4e-15	5.31061	9.82e-15	5.31061	9.82e-15	5.31061	4.37e-15	5.31061	1.96e-14	5.31061	9.44e-14	5.31061	1.96e-14	Tube	Malate
1444c4f113d87be26e293a001d270dcc	TACGTAGGGTGCGAGCGTTAATCGGAATTACTGGGCGTAAAGCGTGCGCAGGCGGTCTGTTAAGACCGATGTGAAATCCCCGGGCTTAACCTGGGAACTGCATTGGTGACTGGCAGGCTTTGAGTGTGGCAGAGGGGGGTAGAATTCCACGTGTAGCAGTGAAATGCGTAGAGATGTGGAGGAATACCGATGGCGAAGGCAGCCCCCTGGGCCAACACTGACGCTCATGCACGAAAGCGTGGGGAGCAAACAGG	d__Bacteria; p__Proteobacteria; c__Gammaproteobacteria; o__Burkholderiales; f__Burkholderiaceae; g__Burkholderia-Caballeronia-Paraburkholderia	0.999982	129.622	9.68932	3.91e-30	2.0857	0.0132077	9.36739	3.15e-29	8.44139	1.12e-25	9.13678	3.27e-27	8.88197	2.46e-27	9.68932	3.91e-30	Tube	1/10 R2A
1444c4f113d87be26e293a001d270dcc	TACGTAGGGTGCGAGCGTTAATCGGAATTACTGGGCGTAAAGCGTGCGCAGGCGGTCTGTTAAGACCGATGTGAAATCCCCGGGCTTAACCTGGGAACTGCATTGGTGACTGGCAGGCTTTGAGTGTGGCAGAGGGGGGTAGAATTCCACGTGTAGCAGTGAAATGCGTAGAGATGTGGAGGAATACCGATGGCGAAGGCAGCCCCCTGGGCCAACACTGACGCTCATGCACGAAAGCGTGGGGAGCAAACAGG	d__Bacteria; p__Proteobacteria; c__Gammaproteobacteria; o__Burkholderiales; f__Burkholderiaceae; g__Burkholderia-Caballeronia-Paraburkholderia	0.999982	19.4173	7.14363	1.42e-21	3.38874	1.39e-06	7.14363	1.99e-21	7.14363	1.99e-21	6.55866	1.05e-19	7.14363	2.49e-21	5.78608	8.1e-17	EcoFAB	1/10 R2A
15d56c1957f615a428b92ab2d5f3e1ee	TACGAAGGGGGCTAGCGTTGTTCGGAATTACTGGGCGTAAAGCGCACGTAGGCGGATTGTTAAGTTAGGGGTGAAATCCCAGGGCTCAACCCTGGAACTGCCTTTAATACTGGCAATCTCGAGTCCGAGAGAGGTGAGTGGAATTCCGAGTGTAGAGGTGAAATTCGTAGATATTCGGAGGAACACCAGTGGCGAAGGCGGCTCACTGGCTCGGTACTGACGCTGAGGTGCGAAAGCGTGGGGAGCAAACAGG	d__Bacteria; p__Proteobacteria; c__Alphaproteobacteria; o__Rhizobiales; f__Rhizobiaceae	0.999973	38.685	6.28159	5.6e-16	4.04343	8.55e-08	2.68435	0.000543216	5.41725	8.95e-13	3.04343	9.99e-05	2.04148	0.0112117	6.6128	2.56e-17	Tube	1/10 R2A
15d56c1957f615a428b92ab2d5f3e1ee	TACGAAGGGGGCTAGCGTTGTTCGGAATTACTGGGCGTAAAGCGCACGTAGGCGGATTGTTAAGTTAGGGGTGAAATCCCAGGGCTCAACCCTGGAACTGCCTTTAATACTGGCAATCTCGAGTCCGAGAGAGGTGAGTGGAATTCCGAGTGTAGAGGTGAAATTCGTAGATATTCGGAGGAACACCAGTGGCGAAGGCGGCTCACTGGCTCGGTACTGACGCTGAGGTGCGAAAGCGTGGGGAGCAAACAGG	d__Bacteria; p__Proteobacteria; c__Alphaproteobacteria; o__Rhizobiales; f__Rhizobiaceae	0.999973	10.9106	4.41554	1.56e-09	3.79816	9.21e-08	3.53512	1.17e-06	3.70505	3.58e-07	5.29001	2.89e-12	3.41349	1.55e-06	5.96808	1.3e-14	Pot	1/10 R2A
15d56c1957f615a428b92ab2d5f3e1ee	TACGAAGGGGGCTAGCGTTGTTCGGAATTACTGGGCGTAAAGCGCACGTAGGCGGATTGTTAAGTTAGGGGTGAAATCCCAGGGCTCAACCCTGGAACTGCCTTTAATACTGGCAATCTCGAGTCCGAGAGAGGTGAGTGGAATTCCGAGTGTAGAGGTGAAATTCGTAGATATTCGGAGGAACACCAGTGGCGAAGGCGGCTCACTGGCTCGGTACTGACGCTGAGGTGCGAAAGCGTGGGGAGCAAACAGG	d__Bacteria; p__Proteobacteria; c__Alphaproteobacteria; o__Rhizobiales; f__Rhizobiaceae	0.999973	6.0315	4.88427	1.32e-11	2.81818	3.73e-05	2.61748	0.000138547	3.97738	6.11e-09	3.36071	6.77e-07	2.93007	1.81e-05	4.24041	1.09e-09	EcoFAB	1/10 R2A
15e248319e0b2196e12ed724ee26fe5a	TACGAGGGGGGCAAGCGTTGTTCGGAATTATTGGGCGTAAAGGGCGCGTAGGCGGTTTGGCAAGTCTAGTGTGAAATCTTCGGGCTCAACTCGAAGTCTGCACTGGAAACTGCCGGGCTTGAGTATGGGAGAGGTGAGTGGAATTTCCGGTGTAGCGGTGAAATGCGTAGATATCGGAAGGAACACCTGTGGCGAAAGCGGCTCACTGGACCATAACTGACGCTGAGGCGCGAAAGCTAGGGGAGCAAACAGG	d__Bacteria; p__Acidobacteriota; c__Acidobacteriae; o__Acidobacteriales; f__Acidobacteriaceae_(Subgroup_1); g__Terriglobus	0.997674	87.1789	9.46569	1.41e-43	9.46569	1.58e-45	9.46569	1.41e-43	9.46569	1.41e-43	9.46569	1.41e-43	9.46569	1.58e-45	8.82183	1.48e-44	Pot	1/10 R2A
15e248319e0b2196e12ed724ee26fe5a	TACGAGGGGGGCAAGCGTTGTTCGGAATTATTGGGCGTAAAGGGCGCGTAGGCGGTTTGGCAAGTCTAGTGTGAAATCTTCGGGCTCAACTCGAAGTCTGCACTGGAAACTGCCGGGCTTGAGTATGGGAGAGGTGAGTGGAATTTCCGGTGTAGCGGTGAAATGCGTAGATATCGGAAGGAACACCTGTGGCGAAAGCGGCTCACTGGACCATAACTGACGCTGAGGCGCGAAAGCTAGGGGAGCAAACAGG	d__Bacteria; p__Acidobacteriota; c__Acidobacteriae; o__Acidobacteriales; f__Acidobacteriaceae_(Subgroup_1); g__Terriglobus	0.997674	65.8661	9.01087	1.38e-46	9.01087	2.07e-46	9.01087	1.38e-46	9.01087	1.38e-46	9.01087	1.59e-44	9.01087	1.38e-46	9.01087	1.38e-46	Tube	1/10 R2A
15e248319e0b2196e12ed724ee26fe5a	TACGAGGGGGGCAAGCGTTGTTCGGAATTATTGGGCGTAAAGGGCGCGTAGGCGGTTTGGCAAGTCTAGTGTGAAATCTTCGGGCTCAACTCGAAGTCTGCACTGGAAACTGCCGGGCTTGAGTATGGGAGAGGTGAGTGGAATTTCCGGTGTAGCGGTGAAATGCGTAGATATCGGAAGGAACACCTGTGGCGAAAGCGGCTCACTGGACCATAACTGACGCTGAGGCGCGAAAGCTAGGGGAGCAAACAGG	d__Bacteria; p__Acidobacteriota; c__Acidobacteriae; o__Acidobacteriales; f__Acidobacteriaceae_(Subgroup_1); g__Terriglobus	0.997674	15.6378	6.96501	1.23e-27	6.96501	7.05e-28	6.96501	7.05e-28	6.96501	7.05e-28	6.96501	7.05e-28	6.96501	7.05e-28	6.96501	4.7e-28	EcoFAB	1/10 R2A
19d39aa930a3c74e014fafe208d857dd	TACGAAGGGGGCTAGCGTTGCTCGGAATCACTGGGCGTAAAGGGTGCGTAGGCGGGTCTTTCAGTCAGGGGTGAAATCCTGGAGCTCAACTCCAGAACTGCCTTTGATACTGAAGATCTTGAGTTCGGGAGAGGTGAGTGGAACTGCGAGTGTAGAGGTGAAATTCGTAGATATTCGCAAGAACACCAGTGGCGAAGGCGGCTCACTGGCCCGATACTGACGCTGAGGCACGAAAGCGTGGGGAGCAAACAGG	d__Bacteria; p__Proteobacteria; c__Alphaproteobacteria; o__Rhizobiales; f__Xanthobacteraceae; g__Bradyrhizobium	0.763171	22.8189	7.41996	4.27e-24	7.41996	7.68e-24	7.41996	3.84e-23	7.41996	1.28e-23	7.41996	1.98e-22	5.44268	5.72e-15	7.41996	4.8e-24	Tube	Asparagine
1a9df3fbbc7fc8cecec4239cf801d2fc	TACGTAGGTGACAAGCGTTGTCCGGATTTACTGGGTGTAAAGGGCGCGTAGGCGGACTGTCAAGTCAGTCGTGAAATACCGGGGCTTAACCCCGGGGCTGCGATTGAAACTGACAGCCTTGAGTATCGGAGAGGAAAGCGGAATTCCTAGTGTAGCGGTGAAATGCGTAGATATTAGGAGGAACACCAGTGGCGAAGGCGGCTTTCTGGACGACAACTGACGCTGAGGCGCGAAAGTGTGGGGAGCAAACAGG	d__Bacteria; p__Firmicutes; c__Clostridia; o__Monoglobales; f__Monoglobaceae; g__Monoglobus	1	5.45669	3.49801	1.1e-06	4.87652	1.14e-10	3.38466	2.94e-06	4.87652	2.5e-10	4.87652	4.17e-10	4.62859	1.02e-09	2.70659	0.000271343	EcoFAB	Glucose
1a9df3fbbc7fc8cecec4239cf801d2fc	TACGTAGGTGACAAGCGTTGTCCGGATTTACTGGGTGTAAAGGGCGCGTAGGCGGACTGTCAAGTCAGTCGTGAAATACCGGGGCTTAACCCCGGGGCTGCGATTGAAACTGACAGCCTTGAGTATCGGAGAGGAAAGCGGAATTCCTAGTGTAGCGGTGAAATGCGTAGATATTAGGAGGAACACCAGTGGCGAAGGCGGCTTTCTGGACGACAACTGACGCTGAGGCGCGAAAGTGTGGGGAGCAAACAGG	d__Bacteria; p__Firmicutes; c__Clostridia; o__Monoglobales; f__Monoglobaceae; g__Monoglobus	1	7.11382	4.60684	1.01e-13	4.96298	2.85e-15	5.2658	1.41e-15	5.60684	3.76e-16	5.42626	7.18e-16	5.60684	6.59e-17	5.1474	6.9e-16	Pot	MixedCarbon
1ad1fcdbf6c69d829e4263df3392a6d9	TACGTAGGGTGCAAGCGTTAATCGGAATTACTGGGCGTAAAGCGTGCGCAGGCGGTTCGCTAAGACAGATGTGAAATCCCCGGGCTTAACCTGGGAACTGCATTTGTGACTGGCGGGCTAGAGTATGGCAGAGGGGGGTAGAATTCCACGTGTAGCAGTGAAATGCGTAGAGATGTGGAGGAATATCGATGGCGAAGGCAGCCCCCTGGGCCAATACTGACGCTCATGCACGAAAGCGTGGGGAGCAAACAGG	d__Bacteria; p__Proteobacteria; c__Gammaproteobacteria; o__Burkholderiales; f__Burkholderiaceae; g__Burkholderia-Caballeronia-Paraburkholderia	0.999803	5.15748	5.08746	4.87e-14	5.08746	3.17e-13	5.08746	3.8e-13	5.08746	1.58e-13	5.08746	6.34e-13	5.08746	2.56e-12	5.08746	6.34e-13	Tube	Malate
1b7b20018fab87f42ceb9223dfb53913	TACGGAGGGGGCTAGCGTTGTTCGGAATTACTGGGCGTAAAGCGCACGTAGGCGGCTTTGTAAGTTAGAGGTGAAAGCCCGGAGCTCAACTCCGGAATTGCCTTTAAGACTGCATCGCTTGAATCATGGAGAGGTGAGTGGAATTCCGAGTGTAGAGGTGAAATTCGTAGATATTCGGAAGAACACCAGTGGCGAAGGCGACTCACTGGACATGTATTGACGCTGAGGTGCGAAAGCGTGGGGAGCAAACAGG	d__Bacteria; p__Proteobacteria; c__Alphaproteobacteria; o__Sphingomonadales; f__Sphingomonadaceae; g__Sphingomonas	0.996736	5.17323	5.09275	2.04e-15	5.09275	2.27e-15	5.09275	2.19e-15	5.09275	2.36e-15	5.09275	1.06e-14	5.09275	2.11e-15	5.09275	2.11e-15	Tube	1/10 R2A
1e104b993416995498346089f57fd3bf	TACGTAGGGTGCGAGCGTTAATCGGAATTACTGGGCGTAAAGCGTGCGCAGGCGGTTTGGCAAGTCAGATGTGAAATCCCCGAGCTCAACTTGGGAACTGCGTTTGAAACTGCCAGACTAGAATATGTCAGAGGGGGGTAGAATTCCACGTGTAGCAGTGAAATGCGTAGAGATGTGGAGGAATACCAATGGCGAAGGCAGCCCCCTGGGATAATATTGACGCTCATGCACGAAAGCGTGGGGAGCAAACAGG	d__Bacteria; p__Proteobacteria; c__Gammaproteobacteria; o__Burkholderiales; f__Methylophilaceae; g__Methylophilus; s__uncultured_bacterium	0.744165	8.87402	5.97584	9.37e-19	5.33198	6.93e-17	5.97584	8.48e-19	5.97584	9.89e-19	5.97584	6.11e-18	5.97584	9.89e-19	5.97584	8.48e-19	Tube	1/10 R2A
1e104b993416995498346089f57fd3bf	TACGTAGGGTGCGAGCGTTAATCGGAATTACTGGGCGTAAAGCGTGCGCAGGCGGTTTGGCAAGTCAGATGTGAAATCCCCGAGCTCAACTTGGGAACTGCGTTTGAAACTGCCAGACTAGAATATGTCAGAGGGGGGTAGAATTCCACGTGTAGCAGTGAAATGCGTAGAGATGTGGAGGAATACCAATGGCGAAGGCAGCCCCCTGGGATAATATTGACGCTCATGCACGAAAGCGTGGGGAGCAAACAGG	d__Bacteria; p__Proteobacteria; c__Gammaproteobacteria; o__Burkholderiales; f__Methylophilaceae; g__Methylophilus; s__uncultured_bacterium	0.744165	5.99187	5.3669	1.82e-15	5.04497	2.24e-15	4.88147	4.75e-14	5.3669	2.25e-15	5.3669	1.91e-15	5.3669	4.5e-16	5.3669	3.79e-16	Pot	1/10 R2A
1ec3c371bda07ced193f5984f585d22a	TACGGAGGGTGCAAGCGTTATCCGGATTCACTGGGTTTAAAGGGTGCGTAGGCGGACATGTAAGTCCGTGGTGAAATCTCAGGGCTTAACCCTGAAACTGCCATGGATACTATATGTCTTGAATGTTGTGGAGGTTAGCGGAATATGTCATGTAGCGGTGAAATGCATAGATATGACATAGAACACCAATTGCGAAGGCAGCTGGCTACACAAATATTGACGCTGAGGCACGAAAGCGTGGGGATCAAACAGG	d__Bacteria; p__Bacteroidota; c__Bacteroidia; o__Chitinophagales; f__Chitinophagaceae; g__Chitinophaga; s__Chitinophaga_sp.	0.74635	4539.83	7.21141	5.39e-14	4.67339	4.67e-06	3.33553	0.00240325	7.42997	1.3e-14	4.25028	4.65e-05	3.03959	0.00889188	5.0376	5.32e-07	EcoFAB	1/10 R2A
233c869b5a5254fb526c47c7509904f1	TACGAAGGGGGCTAGCGTTGCTCGGAATGACTGGGCGTAAAGGGCGCGTAGGCGGTTTGTTTAGTTAGGTGTGAAATTCCTGGGCTCAACCTGGGGACTGCACTTAATACAGGCAGACTAGAGTTCGGAAGAGGGTTGTGGAATTTCCAGTGTAGAGGTGAAATTCGTAGATATTGGAAAGAACACCGGTGGCGAAGGCGGCAACCTGGTCCGATACTGACGCTGAGGCGCGAAAGCGTGGGGAGCAAACAGG	d__Bacteria; p__Proteobacteria; c__Alphaproteobacteria; o__Acetobacterales; f__Acetobacteraceae; g__uncultured; s__metagenome	0.7582	6.90551	5.58119	2.33e-20	5.58119	2.79e-20	5.58119	2.33e-20	5.58119	2.54e-20	5.58119	1.87e-19	5.58119	2.33e-20	5.58119	1.86e-20	Tube	1/10 R2A
2540caba6ee4758f7b138bbe10835346	TACGTAGGGTGCAAGCGTTAATCGGAATTACTGGGCGTAAAGCGTGCGCAGGCGGTTCGGAAAGAAAGGTGTGAAATCCCAGGGCTTAACCTTGGAACTGCACTTTTAACTACCGGGCTAGAGTACGTCAGAGGGGGGTAGAATTCCACGTGTAGCAGTGAAATGCGTAGAGATGTGGAGGAATACCGATGGCGAAGGCAGCCCCCTGGGATGATACTGACGCTCATGCACGAAAGCGTGGGGAGCAAACAGG	d__Bacteria; p__Proteobacteria; c__Gammaproteobacteria; o__Burkholderiales; f__Alcaligenaceae; g__Castellaniella	0.987678	8.88189	6.08179	1.79e-22	6.08179	2.39e-22	6.08179	2.39e-22	6.08179	1.79e-22	6.08179	2.39e-22	6.08179	2.39e-22	6.08179	1.43e-22	EcoFAB	1/10 R2A
2540caba6ee4758f7b138bbe10835346	TACGTAGGGTGCAAGCGTTAATCGGAATTACTGGGCGTAAAGCGTGCGCAGGCGGTTCGGAAAGAAAGGTGTGAAATCCCAGGGCTTAACCTTGGAACTGCACTTTTAACTACCGGGCTAGAGTACGTCAGAGGGGGGTAGAATTCCACGTGTAGCAGTGAAATGCGTAGAGATGTGGAGGAATACCGATGGCGAAGGCAGCCCCCTGGGATGATACTGACGCTCATGCACGAAAGCGTGGGGAGCAAACAGG	d__Bacteria; p__Proteobacteria; c__Gammaproteobacteria; o__Burkholderiales; f__Alcaligenaceae; g__Castellaniella	0.987678	8.04724	5.81538	2.33e-20	5.35595	2.68e-19	5.49345	1.08e-19	5.81538	2.54e-20	5.81538	1.81e-19	5.81538	2.33e-20	5.81538	1.86e-20	Tube	1/10 R2A
2540caba6ee4758f7b138bbe10835346	TACGTAGGGTGCAAGCGTTAATCGGAATTACTGGGCGTAAAGCGTGCGCAGGCGGTTCGGAAAGAAAGGTGTGAAATCCCAGGGCTTAACCTTGGAACTGCACTTTTAACTACCGGGCTAGAGTACGTCAGAGGGGGGTAGAATTCCACGTGTAGCAGTGAAATGCGTAGAGATGTGGAGGAATACCGATGGCGAAGGCAGCCCCCTGGGATGATACTGACGCTCATGCACGAAAGCGTGGGGAGCAAACAGG	d__Bacteria; p__Proteobacteria; c__Gammaproteobacteria; o__Burkholderiales; f__Alcaligenaceae; g__Castellaniella	0.987678	7.43089	5.70228	6.14e-17	5.70228	1.1e-17	4.28724	3.05e-12	5.70228	7.55e-17	5.70228	5.78e-17	5.70228	1.38e-17	5.70228	1.11e-17	Pot	1/10 R2A
259eb055b09c7c621e62bec9d100d490	TACGTAGGGTGCGAGCGTTAATCGGAATTACTGGGCGTAAAGCGTGCGCAGGCGGTTTTGTAAGACAGATGTGAAATCCCCGGGCTTAACCTGGGAACTGCGTTTGTGACTGCAAGGCTAGAGTACGGCAGAGGGGGGTGGAATTCCTGGTGTAGCAGTGAAATGCGTAGAGATCAGGAGGAACACCGATGGCGAAGGCAGCCCCCTGGGCCTGTACTGACGCTCATGCACGAAAGCGTGGGGAGCAAACAGG	d__Bacteria; p__Proteobacteria; c__Gammaproteobacteria; o__Burkholderiales; f__Rhodocyclaceae; g__Thauera	0.993477	14.5118	6.30302	1.59e-15	6.56605	5.9e-17	6.56605	3.85e-16	6.56605	2.36e-16	3.58877	4.81e-06	6.56605	3.85e-16	3.67124	1.72e-06	EcoFAB	GlucuronicAcid
263e41ea2c25dc87bd2ff5910cf30d40	TACGTATGGTGCAAGCGTTATCCGGATTTACTGGGTGTAAAGGGAGCGCAGGCGGTGCGGCAAGTCTGATGTGAAAGCCCGGGGCTCAACCCCGGTACTGCATTGGAAACTGTCGTACTAGAGTGTCGGAGGGGTAAGCGGAATTCCTAGTGTAGCGGTGAAATGCGTAGATATTAGGAGGAACACCAGTGGCGAAGGCGGCTTACTGGACGATAACTGACGCTGAGGCTCGAAAGCGTGGGGAGCAAACAGG	d__Bacteria; p__Firmicutes; c__Clostridia; o__Lachnospirales; f__Lachnospiraceae; g__Agathobacter	0.911542	14.874	4.68452	1.46e-10	4.57761	7.81e-10	3.89953	1.77e-07	6.70689	2.62e-17	6.38496	2.46e-16	6.18333	1.07e-15	6.70689	2.91e-17	EcoFAB	1/10 R2A
2d16d001e21717f960cf771ae879b1dd	TACGGAGGGGGCTAGCGTTGTTCGGAATTACTGGGCGTAAAGCGCACGTAGGCGGCTTTGTAAGTTAGAGGTGAAAGCCCGGGGCTCAACTCCGGAATTGCCTTTAAGACTGCATCGCTAGAATTGTGGAGAGGTAAGTGGAATTCCGAGTGTAGAGGTGAAATTCGTAGATATTCGGAAGAACACCAGTGGCGAAGGCGACTTACTGGACACATATTGACGCTGAGGTGCGAAAGCGTGGGGAGCAAACAGG	d__Bacteria; p__Proteobacteria; c__Alphaproteobacteria; o__Sphingomonadales; f__Sphingomonadaceae; g__Sphingomonas	0.999979	5.14173	3.61765	9.93e-10	4.93957	8.22e-14	3.93957	6.83e-11	4.93957	8.02e-14	4.93957	3.21e-13	4.18469	8.83e-12	4.93957	7.15e-14	Tube	1/10 R2A
30c6fe7832e92482696281aedf284e6a	TACGGAGGATGCGAGCGTTATCCGGATTTATTGGGTTTAAAGGGTGCGCAGGCGGCACGGCAAGCCGGCGGTCAAATCGCGGGGCTCAACCCCGCCCAGCCGTCGGAACTGCCGGGCTAGAGTGGGCGAGAAGTGCGCGGAATGCGTGGTGTAGCGGTGAAATGCATAGATATCACGCAGAACTCCGATTGCGAAGGCAGCGCACCGGCGCCCTACTGACGCTCAGGCACGAAAGCGTGGGTATCGAACAGG	d__Bacteria; p__Bacteroidota; c__Bacteroidia; o__Bacteroidales; f__Muribaculaceae; g__Muribaculaceae; s__uncultured_bacterium	0.994248	5.69106	5.11825	6.81e-13	5.11825	8.6e-13	3.18751	1.09e-06	5.11825	2.72e-12	5.11825	4.09e-12	3.72593	4.62e-08	5.11825	4.32e-13	Pot	Asparagine
315ca0a729f126b941ba111a16d4d97a	TACGTAGGGTGCAAGCGTTATCCGGAATTATTGGGCGTAAAGGGCTCGTAGGCGGTTCGTCGCGTCCGGTGTGAAAGTCCATCGCTTAACGGTGGATCTGCGCCGGGTACGGGCGGGCTGGAGTGCGGTAGGGGAGACTGGAATTCCCGGTGTAACGGTGGAATGTGTAGATATCGGGAAGAACACCAATGGCGAAGGCAGGTCTCTGGGCCGTTACTGACGCTGAGGAGCGAAAGCGTGGGGAGCGAACAGG	d__Bacteria; p__Actinobacteriota; c__Actinobacteria; o__Bifidobacteriales; f__Bifidobacteriaceae; g__Bifidobacterium	0.999998	7.12195	3.76216	2.06e-07	5.3147	6.72e-12	5.3147	2.55e-11	2.30272	0.00641052	4.82927	3.65e-10	5.3147	1.01e-11	3.79113	3.27e-07	Pot	MixedCarbon
33518e48b174ac428cb7be1a216c6c6e	TACGTAGGGGGCAAGCGTTATCCGGAATTACTGGGTGTAAAGGGTGCGTAGGTGGTATGGCAAGTCAGAAGTGAAAACCCAGGGCTTAACTCTGGGACTGCTTTTGAAACTGTCAGACTGGAGTGCAGGAGAGGTAAGCGGAATTCCTAGTGTAGCGGTGAAATGCGTAGATATTAGGAGGAACATCAGTGGCGAAGGCGGCTTACTGGACTGAAACTGACACTGAGGCACGAAAGCGTGGGGAGCAAACAGG	d__Bacteria; p__Firmicutes; c__Clostridia; o__Lachnospirales; f__Lachnospiraceae; g__Anaerostipes	0.999999	5.30709	2.95187	1.67e-05	4.34419	1.1e-09	3.60723	2.04e-07	4.40559	5.89e-10	4.60722	1.69e-10	3.97496	1.33e-08	4.92915	2.37e-11	EcoFAB	1/10 R2A
3379d8b13bf61a4859a1377e9c2c75c1	TACGGAGGATCCAAGCGTTATCCGGATTTATTGGGTTTAAAGGGTGCGTAGGCGGCCTGTTAAGTCAGGGGTGAAAGACGGTAGCTCAACTATCGCAGTGCCCTTGATACTGATGGGCTTGAATGTACTTGAGGTAGGCGGAATGTGACAAGTAGCGGTGAAATGCATAGATATGTCACAGAACACCAATTGCGAAGGCAGCTTACTAAAGTATGATTGACGCTGAGGCACGAAAGCGTGGGGATCAAACAGG	d__Bacteria; p__Bacteroidota; c__Bacteroidia; o__Sphingobacteriales; f__Sphingobacteriaceae; g__Mucilaginibacter	0.942184	8.66929	5.63662	1.73e-13	2.7418	8.61e-05	3.59222	2.89e-07	5.63662	1.83e-13	5.63662	6.24e-13	5.63662	1.79e-13	3.80373	5.34e-08	Tube	1/10 R2A
35cbb315e019e0a8768d4b73862df415	TACGTAGGGGGCGAGCGTTATCCGGATTCATTGGGCGTAAAGCGCGCGTAGGCGGCCCGGCAGGCCGGGGGTCGAAGCGGGGGGCTCAACCCCCCGAAGCCCCCGGAACCTCCGCGGCTTGGGTCCGGTAGGGGAGGGTGGAACACCCGGTGTAGCGGTGGAATGCGCAGATATCGGGTGGAACACCGGTGGCGAAGGCGGCCCTCTGGGCCGAGACCGACGCTGAGGCGCGAAAGCTGGGGGAGCGAACAGG	d__Bacteria; p__Actinobacteriota; c__Coriobacteriia; o__Coriobacteriales; f__Coriobacteriaceae; g__Collinsella	1	5.74016	3.7552	8.25e-09	4.57078	2.14e-11	4.30775	1.71e-10	4.7552	4.4e-12	5.21464	3.5e-13	5.21464	3.73e-13	4.96671	1.09e-12	EcoFAB	1/10 R2A
41ad874f4dcec559090ffc66d095f401	TACATAGGATGCAAGCGTTATCCGGATTTACTGGGCGTAAAGCGAGCGCAGGCGGATTTACAAGTCTGGTGTGAAAGACAATTGCTTAACAATTGTTTGCATTGGAAACTGTAAGTCTAGAGTATAGTAGGGAGTTCTGGAACTCCATGTGGAGCGGTGGAATGCGTAGATATATGGAAGAACACCAGTGGCGAAGGCGAGAACTTTGGCTATAACTGACGCTTAGGCTCGAAAGTGTGGGGAGCAAATAGG	d__Bacteria; p__Firmicutes; c__Bacilli; o__Mycoplasmatales; f__Mycoplasmataceae; g__Mycoplasma	0.961229	12.813	6.49984	1.61e-18	6.49984	2.22e-18	5.9473	1.9e-16	5.9473	1.42e-16	6.49984	4.43e-18	5.97628	2.15e-17	6.49984	4.4e-19	Pot	GlucuronicAcid
4473ac847f597164696bc96da74ca753	TACGAAGGGGGCTAGCGTTGCTCGGAATCACTGGGCGTAAAGGGCGCGTAGGCGGACTCTTAAGTCGGGGGTGAAAGCCCAGGGCTCAACCCTGGAATTGCCTTCGATACTGAGAGTCTTGAGTTCGGAAGAGGTTGGTGGAACTGCGAGTGTAGAGGTGAAATTCGTAGATATTCGCAAGAACACCAGTGGCGAAGGCGGCCAACTGGTCCGATACTGACGCTGAGGCGCGAAAGCGTGGGGAGCAAACAGG	d__Bacteria; p__Proteobacteria; c__Alphaproteobacteria; o__Rhizobiales; f__Beijerinckiaceae; g__Bosea	0.999999	6.47244	4.85486	3.44e-10	3.46254	1.48e-06	2.97222	3.38e-05	2.81047	8.31e-05	4.85486	8.62e-10	1.67495	0.0246798	4.85486	3.12e-10	Tube	1/10 R2A
497a26126c9e726c768bdec79e8c4e9b	TACGTAGGGTGCAAGCGTTGTCCGGAATTATTGGGCGTAAAGAGCTCGTAGGCGGTTTGTCGCGTCTGCTGTGAAATCCCGAGGCTCAACCTCGGGCTTGCAGTGGGTACGGGCAGACTAGAGTGCGGTAGGGGAGATTGGAATTCCTGGTGTAGCGGTGGAATGCGCAGATATCAGGAGGAACACCGATGGCGAAGGCAGATCTCTGGGCCGTAACTGACGCTGAGGAGCGAAAGCATGGGGAGCGAACAGG	d__Bacteria; p__Actinobacteriota; c__Actinobacteria; o__Micrococcales; f__Microbacteriaceae; g__Curtobacterium	0.794017	25.6585	3.2033	3.32e-05	7.42569	7.11e-20	5.94027	2.59e-14	4.84073	2.2e-10	7.42569	4.06e-19	7.42569	9.49e-20	4.54305	1.19e-09	Pot	1/10 R2A
497a26126c9e726c768bdec79e8c4e9b	TACGTAGGGTGCAAGCGTTGTCCGGAATTATTGGGCGTAAAGAGCTCGTAGGCGGTTTGTCGCGTCTGCTGTGAAATCCCGAGGCTCAACCTCGGGCTTGCAGTGGGTACGGGCAGACTAGAGTGCGGTAGGGGAGATTGGAATTCCTGGTGTAGCGGTGGAATGCGCAGATATCAGGAGGAACACCGATGGCGAAGGCAGATCTCTGGGCCGTAACTGACGCTGAGGAGCGAAAGCATGGGGAGCGAACAGG	d__Bacteria; p__Actinobacteriota; c__Actinobacteria; o__Micrococcales; f__Microbacteriaceae; g__Curtobacterium	0.794017	17.0709	5.90377	1.84e-16	5.33441	3.12e-14	6.85797	1.77e-19	5.57257	3.46e-15	6.1799	7.65e-17	6.85797	2.01e-19	3.72869	4.77e-08	Tube	1/10 R2A
4b66900cd4926c7506808bdc32a5d7a9	TACGTAGGGGGCAAGCGTTGTCCGGAATTATTGGGCGTAAAGCGCGCGCAGGCGGTTTTGTAAGTCGGGTGTTTAAGCTCGGGGCTCAACCCCGATACGCATCCGAAACTGCAAGACTTGAGTGCAGAAGAGGAAAGTGGAATTCCACGTGTAGCGGTGAAATGCGTAGAGATGTGGAGGAACACCAGTGGCGAAGGCGACTTTCTGGGCTGTAACTGACGCTGAGGCGCGAAAGCGTGGGGAGCAAACAGG	d__Bacteria; p__Firmicutes; c__Bacilli; o__Paenibacillales; f__Paenibacillaceae; g__Paenibacillus	0.999875	154.591	10.0827	3.72e-48	10.2527	6.18e-48	10.2527	3.09e-48	10.2527	3.09e-48	10.2526	3.34e-46	10.2527	3.09e-48	10.2527	3.09e-48	Tube	1/10 R2A
4b66900cd4926c7506808bdc32a5d7a9	TACGTAGGGGGCAAGCGTTGTCCGGAATTATTGGGCGTAAAGCGCGCGCAGGCGGTTTTGTAAGTCGGGTGTTTAAGCTCGGGGCTCAACCCCGATACGCATCCGAAACTGCAAGACTTGAGTGCAGAAGAGGAAAGTGGAATTCCACGTGTAGCGGTGAAATGCGTAGAGATGTGGAGGAACACCAGTGGCGAAGGCGACTTTCTGGGCTGTAACTGACGCTGAGGCGCGAAAGCGTGGGGAGCAAACAGG	d__Bacteria; p__Firmicutes; c__Bacilli; o__Paenibacillales; f__Paenibacillaceae; g__Paenibacillus	0.999875	22.2602	7.45395	2.46e-28	7.45395	1.25e-29	7.45395	2.46e-28	7.45395	2.46e-28	7.45395	1.48e-28	7.45395	1.25e-29	7.45395	9.41e-30	Pot	1/10 R2A
4d85dce61b81ba8e2d7a4b774b4e621d	TACGTAGGGGGCAAGCGTTGTCCGGAATTATTGGGCGTAAAGCGCGCGCAGGCGGTTTCTTAAGTCTGGTGTCTAAGTGCGGGGCTCAACCCCGTGATGCACTGGAAACTGGGAGACTTGAGTGCAGAAGAGGAGAGCGGAATTCCACGTGTAGCGGTGAAATGCGTAGAGATGTGGAGGAACACCAGTGGCGAAGGCGGCTCTCTGGACTGTAACTGACGCTGAGGCGCGAAAGCGTGGGGAGCAAACAGG	d__Bacteria; p__Firmicutes; c__Bacilli; o__Paenibacillales; f__Paenibacillaceae; g__Cohnella	0.999999	243.098	3.92219	0.000446987	8.42852	6.85e-16	7.94494	1.23e-13	4.0756	0.000255841	4.27215	0.000123366	8.33385	1.57e-15	4.06624	0.00020809	Pot	1/10 R2A
4f31fc43bb2ba611fa37c25e788fecf7	TACGTAGGGTGCAAGCGTTAATCGGAATTACTGGGCGTAAAGCGTGCGCAGGCGGTGATGTAAGACAGGTGTGAAATCCCCGGGCTTAACCTGGGAACTGCATTTGTGACTGCATCGCTGGAGTGCGGCAGAGGGGGATGGAATTCCGCGTGTAGCAGTGAAATGCGTAGATATGCGGAGGAACACCGATGGCGAAGGCAATCCCCTGGGCCTGCACTGACGCTCATGCACGAAAGCGTGGGGAGCAAACAGG	d__Bacteria; p__Proteobacteria; c__Gammaproteobacteria; o__Burkholderiales; f__Comamonadaceae; g__Ramlibacter	0.880514	8.48819	5.89481	4.59e-19	4.94061	4.78e-16	5.89481	3.87e-19	5.89481	4.9e-19	5.89481	2.97e-18	5.89481	4.56e-19	5.89481	3.87e-19	Tube	1/10 R2A
4f31fc43bb2ba611fa37c25e788fecf7	TACGTAGGGTGCAAGCGTTAATCGGAATTACTGGGCGTAAAGCGTGCGCAGGCGGTGATGTAAGACAGGTGTGAAATCCCCGGGCTTAACCTGGGAACTGCATTTGTGACTGCATCGCTGGAGTGCGGCAGAGGGGGATGGAATTCCGCGTGTAGCAGTGAAATGCGTAGATATGCGGAGGAACACCGATGGCGAAGGCAATCCCCTGGGCCTGCACTGACGCTCATGCACGAAAGCGTGGGGAGCAAACAGG	d__Bacteria; p__Proteobacteria; c__Gammaproteobacteria; o__Burkholderiales; f__Comamonadaceae; g__Ramlibacter	0.880514	8.18699	5.81249	1.82e-15	4.2579	5.33e-11	4.39745	4.42e-11	5.81249	2.25e-15	5.81249	1.91e-15	5.81249	4.72e-16	5.81249	4.01e-16	Pot	1/10 R2A
4f384da3c357a5d70cea3d5dd16a475e	TACGTAGGGGGCAAGCGTTGTCCGGAATTATTGGGCGTAAAGCGCGCGCAGGCGGTCATTTAAGTCTGGTGTTTAAGGCCAAGGCTCAACCTTGGTTCGCACTGGAAACTGGGTGACTTGAGTGCAGAAGAGGAGAGTGGAATTCCACGTGTAGCGGTGAAATGCGTAGATATGTGGAGGAACACCAGTGGCGAAGGCGACTCTCTGGGCTGTAACTGACGCTGAGGCGCGAAAGCGTGGGGAGCAAACAGG	d__Bacteria; p__Firmicutes; c__Bacilli; o__Paenibacillales; f__Paenibacillaceae; g__Paenibacillus	0.999996	5120.97	4.01802	0.000538653	10.0102	3.47e-19	12.7702	3.24e-31	4.10674	0.00479047	5.9212	5.02e-06	12.074	5.1e-28	4.57196	0.000699081	Tube	MixedCarbon
59364744507fc064189cc76039389725	TACGTAGGGTGCAAGCGTTAATCGGAATTACTGGGCGTAAAGCGTGCGCAGGCGGTTTTGTAAGACAGAGGTGAAATCCCCGGGCTCAACCTGGGAACTGCCTTTGTGACTGCAAGGCTGGAGTGCGGCAGAGGGGGATGGAATTCCGCGTGTAGCAGTGAAATGCGTAGATATGCGGAGGAACACCGATGGCGAAGGCAATCCCCTGGGCCTGCACTGACGCTCATGCACGAAAGCGTGGGGAGCAAACAGG	d__Bacteria; p__Proteobacteria; c__Gammaproteobacteria; o__Burkholderiales; f__Comamonadaceae	1	15.252	4.82689	1.59e-12	6.60824	1.35e-18	6.60824	1.11e-18	3.046	6.38e-06	6.60824	7.24e-18	6.60824	1.28e-18	4.49972	3.03e-11	Tube	1/10 R2A
59364744507fc064189cc76039389725	TACGTAGGGTGCAAGCGTTAATCGGAATTACTGGGCGTAAAGCGTGCGCAGGCGGTTTTGTAAGACAGAGGTGAAATCCCCGGGCTCAACCTGGGAACTGCCTTTGTGACTGCAAGGCTGGAGTGCGGCAGAGGGGGATGGAATTCCGCGTGTAGCAGTGAAATGCGTAGATATGCGGAGGAACACCGATGGCGAAGGCAATCCCCTGGGCCTGCACTGACGCTCATGCACGAAAGCGTGGGGAGCAAACAGG	d__Bacteria; p__Proteobacteria; c__Gammaproteobacteria; o__Burkholderiales; f__Comamonadaceae	1	10.4959	4.91202	3.91e-10	5.81249	7.63e-13	4.8614	6.9e-10	1.9512	0.01647	5.81249	2.41e-12	2.83521	0.000196964	5.81249	7.63e-13	Pot	1/10 R2A
5a29a7c87cf439999b4e4cfea431fe0c	TACGTAGGGTGCGAGCGTTAATCGGAATTACTGGGCGTAAAGCGTGCGCAGGCGGTTGGGTAAGTCAGATGTGAAATCCCCGGGCTCAACCTGGGAACTGCATTTGAGACTGCCTAGCTGGAGTTTGGCAGAGGGGGGTGGAATTCCACGTGTAGCAGTGAAATGCGTAGAGATGTGGAGGAACACCGATGGCGAAGGCAGCCCCCTGGGCCAATACTGACGCTCATGCACGAAAGCGTGGGGAGCAAACAGG	d__Bacteria; p__Proteobacteria; c__Gammaproteobacteria; o__Burkholderiales; f__Rhodocyclaceae; g__Candidatus_Accumulibacter	0.948719	10.7953	6.12928	6.83e-16	6.12928	7.7e-17	6.12928	3.85e-16	6.12928	2.57e-16	6.12928	7.7e-16	6.12928	3.85e-16	2.84388	0.000109716	EcoFAB	GlucuronicAcid
5b41766efceecce581e4148788f37846	TACGTAGGGCGCAAGCGTTATCCGGAATTATTGGGCGTAAAGAGCTCGTAGGCGGTTTGTCGCGTCTGCTGTGAAAGGCCAGGGCTCAACCCTGGTTCTGCAGTGGGTACGGGCAGACTTGAGTGATGTAGGGGAGACTGGAATTCCTGGTGTAGCGGTGAAATGCGCAGATATCAGGAGGAACACCGATGGCGAAGGCAGGTCTCTGGGCATTAACTGACGCTGAGGAGCGAAAGCATGGGGAGCGAACAGG	d__Bacteria; p__Actinobacteriota; c__Actinobacteria; o__Micrococcales; f__Micrococcaceae; g__Arthrobacter; s__Arthrobacter_woluwensis	0.953147	32.8699	8.03507	2.52e-24	8.03513	2.91e-25	8.03507	3.15e-24	8.03507	2.52e-24	8.03507	2.1e-24	8.03513	2.91e-25	8.03513	1.94e-25	Pot	1/10 R2A
5b41766efceecce581e4148788f37846	TACGTAGGGCGCAAGCGTTATCCGGAATTATTGGGCGTAAAGAGCTCGTAGGCGGTTTGTCGCGTCTGCTGTGAAAGGCCAGGGCTCAACCCTGGTTCTGCAGTGGGTACGGGCAGACTTGAGTGATGTAGGGGAGACTGGAATTCCTGGTGTAGCGGTGAAATGCGCAGATATCAGGAGGAACACCGATGGCGAAGGCAGGTCTCTGGGCATTAACTGACGCTGAGGAGCGAAAGCATGGGGAGCGAACAGG	d__Bacteria; p__Actinobacteriota; c__Actinobacteria; o__Micrococcales; f__Micrococcaceae; g__Arthrobacter; s__Arthrobacter_woluwensis	0.953147	15.5669	6.86107	7.84e-22	6.86107	1.12e-21	6.86107	7.13e-22	6.86107	9.8e-22	6.86107	7.44e-21	6.86107	8.71e-22	6.40164	1.11e-20	Tube	1/10 R2A
5e72ba94b3cf6dc49f8de1e2f73355b9	TACGTAGGTGGCAAGCGTTGTCCGGATTTATTGGGCGTAAAGCGCGCGCAGGCGGCTATGTAAGTCTGGTGTTAAAGCCCGGGGCTCAACCCCGGTTCGCATCGGAAACTGTGTAGCTTGAGTGCAGAAGAGGAAAGCGGTATTCCACGTGTAGCGGTGAAATGCGTAGAGATGTGGAGGAACACCAGTGGCGAAGGCGGCTTTCTGGTCTGTAACTGACGCTGAGGCGCGAAAGCGTGGGGAGCAAACAGG	d__Bacteria; p__Firmicutes; c__Bacilli; o__Brevibacillales; f__Brevibacillaceae; g__Brevibacillus	1	350.992	11.3831	6.69e-42	4.6716	2.51e-08	11.2134	5.8e-41	9.1934	9.24e-32	11.3833	1.2e-39	11.3834	2.67e-41	10.9238	3.71e-40	Tube	Glutamine
5e72ba94b3cf6dc49f8de1e2f73355b9	TACGTAGGTGGCAAGCGTTGTCCGGATTTATTGGGCGTAAAGCGCGCGCAGGCGGCTATGTAAGTCTGGTGTTAAAGCCCGGGGCTCAACCCCGGTTCGCATCGGAAACTGTGTAGCTTGAGTGCAGAAGAGGAAAGCGGTATTCCACGTGTAGCGGTGAAATGCGTAGAGATGTGGAGGAACACCAGTGGCGAAGGCGGCTTTCTGGTCTGTAACTGACGCTGAGGCGCGAAAGCGTGGGGAGCAAACAGG	d__Bacteria; p__Firmicutes; c__Bacilli; o__Brevibacillales; f__Brevibacillaceae; g__Brevibacillus	1	177.122	6.77692	7.93e-18	6.53529	1.83e-16	10.3699	9.44e-35	7.25439	9.95e-20	10.3699	2.41e-33	10.3699	9.44e-35	8.88444	2.87e-28	Pot	Glutamine
5e72ba94b3cf6dc49f8de1e2f73355b9	TACGTAGGTGGCAAGCGTTGTCCGGATTTATTGGGCGTAAAGCGCGCGCAGGCGGCTATGTAAGTCTGGTGTTAAAGCCCGGGGCTCAACCCCGGTTCGCATCGGAAACTGTGTAGCTTGAGTGCAGAAGAGGAAAGCGGTATTCCACGTGTAGCGGTGAAATGCGTAGAGATGTGGAGGAACACCAGTGGCGAAGGCGGCTTTCTGGTCTGTAACTGACGCTGAGGCGCGAAAGCGTGGGGAGCAAACAGG	d__Bacteria; p__Firmicutes; c__Bacilli; o__Brevibacillales; f__Brevibacillaceae; g__Brevibacillus	1	84.9921	8.93438	1.73e-31	6.25139	3.95e-19	9.34942	8.35e-34	7.24089	9.73e-25	6.97438	3.99e-23	9.34942	8.35e-34	9.34942	8.35e-34	EcoFAB	Glutamine
5f8db894a571d35c9d2fa4f8df8581f9	TACGTAGGGTGCAAGCGTTAATCGGAATTACTGGGCGTAAAGCGTGCGCAGGCGGTTTTGTAAGTCTGTCGTGAAAGCCCCGGGCTTAACCTGGGAATTGCGATGGAGACTGCAAGGCTTGAATCTGGCAGAGGGGGGTAGAATTCCACGTGTAGCAGTGAAATGCGTAGAGATGTGGAGGAACACCGATGGCGAAGGCAGCCCCCTGGGTCAAGATTGACGCTCATGCACGAAAGCGTGGGGAGCAAACAGG	d__Bacteria; p__Proteobacteria; c__Gammaproteobacteria; o__Burkholderiales; f__Oxalobacteraceae; g__Massilia	0.999988	397.008	8.88539	2.37e-21	4.91914	7.6e-07	4.71787	2.37e-06	4.8881	7.69e-07	8.48485	2.17e-19	6.04341	4.52e-10	8.04543	1.52e-17	EcoFAB	1/10 R2A
5f8db894a571d35c9d2fa4f8df8581f9	TACGTAGGGTGCAAGCGTTAATCGGAATTACTGGGCGTAAAGCGTGCGCAGGCGGTTTTGTAAGTCTGTCGTGAAAGCCCCGGGCTTAACCTGGGAATTGCGATGGAGACTGCAAGGCTTGAATCTGGCAGAGGGGGGTAGAATTCCACGTGTAGCAGTGAAATGCGTAGAGATGTGGAGGAACACCGATGGCGAAGGCAGCCCCCTGGGTCAAGATTGACGCTCATGCACGAAAGCGTGGGGAGCAAACAGG	d__Bacteria; p__Proteobacteria; c__Gammaproteobacteria; o__Burkholderiales; f__Oxalobacteraceae; g__Massilia	0.999988	40.063	4.84997	6.62e-10	3.16572	7.29e-05	3.52584	9.04e-06	4.74384	1.51e-09	7.88339	1.66e-19	4.21806	8.35e-08	5.73365	3.45e-13	Tube	1/10 R2A
60828e70a7f4f35c0badbbf562c86621	TACGTAGGTGGCAAGCGTTGTCCGGAATTATTGGGCGTAAAGCGCGCGCAGGCGGTCTCTTAAGTCTGATGTGAAAGCCCCCGGCTCAACCGGGGAGGGTCATTGGAAACTGGGAGACTTGAGTACAGAAGAGGAGAGTGGAATTCCACGTGTAGCGGTGAAATGCGTAGAGATGTGGAGGAACACCAGTGGCGAAGGCGACTCTCTGGTCTGTAACTGACGCTGAGGCGCGAAAGCGTGGGGAGCAAACAGG	d__Bacteria; p__Firmicutes; c__Bacilli; o__Bacillales; f__Bacillaceae; g__Bacillus; s__Bacillus_halodurans	0.874145	16.6457	6.96794	5.7e-25	6.96795	3.13e-24	6.96795	1.25e-24	6.96795	1.25e-24	6.96795	1.51e-23	6.96795	1.25e-24	6.96795	8.96e-25	Tube	Glutamine
60828e70a7f4f35c0badbbf562c86621	TACGTAGGTGGCAAGCGTTGTCCGGAATTATTGGGCGTAAAGCGCGCGCAGGCGGTCTCTTAAGTCTGATGTGAAAGCCCCCGGCTCAACCGGGGAGGGTCATTGGAAACTGGGAGACTTGAGTACAGAAGAGGAGAGTGGAATTCCACGTGTAGCGGTGAAATGCGTAGAGATGTGGAGGAACACCAGTGGCGAAGGCGACTCTCTGGTCTGTAACTGACGCTGAGGCGCGAAAGCGTGGGGAGCAAACAGG	d__Bacteria; p__Firmicutes; c__Bacilli; o__Bacillales; f__Bacillaceae; g__Bacillus; s__Bacillus_halodurans	0.874145	5.90551	5.31967	9.21e-15	5.31967	1.71e-15	5.31967	3.71e-15	5.31967	3.71e-15	5.31967	3.71e-15	5.31967	3.71e-15	5.31967	3.18e-15	EcoFAB	Glutamine
60828e70a7f4f35c0badbbf562c86621	TACGTAGGTGGCAAGCGTTGTCCGGAATTATTGGGCGTAAAGCGCGCGCAGGCGGTCTCTTAAGTCTGATGTGAAAGCCCCCGGCTCAACCGGGGAGGGTCATTGGAAACTGGGAGACTTGAGTACAGAAGAGGAGAGTGGAATTCCACGTGTAGCGGTGAAATGCGTAGAGATGTGGAGGAACACCAGTGGCGAAGGCGACTCTCTGGTCTGTAACTGACGCTGAGGCGCGAAAGCGTGGGGAGCAAACAGG	d__Bacteria; p__Firmicutes; c__Bacilli; o__Bacillales; f__Bacillaceae; g__Bacillus; s__Bacillus_halodurans	0.874145	5.3252	4.93663	4.57e-12	4.93664	1.07e-11	4.93664	3.8e-12	4.93664	2.24e-11	4.93664	2.47e-11	3.93664	6.88e-09	3.01064	1.12e-05	Pot	Glutamine
6376ea6dab7d0fde3cd66f53b57e1484	TACAGAGGGTGCAAGCGTTAATCGGAATTACTGGGCGTAAAGCGCGCGTAGGTGGTTCGTTAAGTTGGATGTGAAATCCCCGGGCTCAACCTGGGAACTGCATTCAAAACTGACGAGCTAGAGTATGGTAGAGGGTGGTGGAATTTCCTGTGTAGCGGTGAAATGCGTAGATATAGGAAGGAACACCAGTGGCGAAGGCGACCACCTGGACTGATACTGACACTGAGGTGCGAAAGCGTGGGGAGCAAACAGG	d__Bacteria; p__Proteobacteria; c__Gammaproteobacteria; o__Pseudomonadales; f__Pseudomonadaceae; g__Pseudomonas	0.999898	5.43902	5.13442	4.7e-14	5.13443	7.05e-14	5.13443	2.82e-13	5.13443	2.35e-13	5.13443	2.82e-13	5.13443	5.33e-14	5.13443	2.46e-14	Pot	GlucuronicAcid
63afe8e6aac58bf0d670a82ca5bc574c	TACGGAGGGTGCAAGCGTTAATCGGAATTACTGGGCGTAAAGCGCACGCAGGCGGTTTGTTAAGTCAGATGTGAAATCCCCGAGCTTAACTTGGGAACTGCATTTGAAACTGGCAAGCTAGAGTCTTGTAGAGGGGGGTAGAATTCCAGGTGTAGCGGTGAAATGCGTAGAGATCTGGAGGAATACCGGTGGCGAAGGCGGCCCCCTGGACAAAGACTGACGCTCAGGTGCGAAAGCGTGGGGAGCAAACAGG	d__Bacteria; p__Proteobacteria; c__Gammaproteobacteria; o__Enterobacterales; f__Yersiniaceae	0.877083	7.90551	3.64232	6.95e-06	3.20256	0.000117296	4.29002	1.83e-07	3.31274	7.73e-05	3.0612	0.000527227	5.29002	7.34e-10	3.02323	0.000344323	EcoFAB	Glucose
65d86d68fdf396099b32ef6d949892b8	TACGAGGGGGGCAAGCGTTGTTCGGAATTATTGGGCGTAAAGGGCGCGTAGGCGGTTTGGCAAGTTTGGTGTGAAATCTTCGGGCTCAACTCGAAGTCTGCATCGAAAACTGCCGGGCTTGAGTATGGGAGAGGTGAGTGGAATTTCCGGTGTAGCGGTGAAATGCGTAGATATCGGAAGGAACACCTGTGGCGAAAGCGGCTCACTGGACCATTACTGACGCTGAGGCGCGAAAGCTAGGGGAGCAAACAGG	d__Bacteria; p__Acidobacteriota; c__Acidobacteriae; o__Acidobacteriales; f__Acidobacteriaceae_(Subgroup_1); g__Terriglobus	0.999296	142.394	9.41296	1.98e-50	6.13041	2.69e-26	10.1134	2.55e-51	10.1134	2.55e-51	9.93283	3.38e-49	10.1134	2.55e-51	10.1134	2.55e-51	Tube	1/10 R2A
65d86d68fdf396099b32ef6d949892b8	TACGAGGGGGGCAAGCGTTGTTCGGAATTATTGGGCGTAAAGGGCGCGTAGGCGGTTTGGCAAGTTTGGTGTGAAATCTTCGGGCTCAACTCGAAGTCTGCATCGAAAACTGCCGGGCTTGAGTATGGGAGAGGTGAGTGGAATTTCCGGTGTAGCGGTGAAATGCGTAGATATCGGAAGGAACACCTGTGGCGAAAGCGGCTCACTGGACCATTACTGACGCTGAGGCGCGAAAGCTAGGGGAGCAAACAGG	d__Bacteria; p__Acidobacteriota; c__Acidobacteriae; o__Acidobacteriales; f__Acidobacteriaceae_(Subgroup_1); g__Terriglobus	0.999296	32.8819	5.03451	5.48e-16	7.51095	1.66e-28	8.03451	8.38e-30	8.03451	8.38e-30	8.03451	8.38e-30	8.03451	8.38e-30	7.22716	5.07e-28	EcoFAB	1/10 R2A
65d86d68fdf396099b32ef6d949892b8	TACGAGGGGGGCAAGCGTTGTTCGGAATTATTGGGCGTAAAGGGCGCGTAGGCGGTTTGGCAAGTTTGGTGTGAAATCTTCGGGCTCAACTCGAAGTCTGCATCGAAAACTGCCGGGCTTGAGTATGGGAGAGGTGAGTGGAATTTCCGGTGTAGCGGTGAAATGCGTAGATATCGGAAGGAACACCTGTGGCGAAAGCGGCTCACTGGACCATTACTGACGCTGAGGCGCGAAAGCTAGGGGAGCAAACAGG	d__Bacteria; p__Acidobacteriota; c__Acidobacteriae; o__Acidobacteriales; f__Acidobacteriaceae_(Subgroup_1); g__Terriglobus	0.999296	23.3252	5.03616	5.26e-11	2.12084	0.0079454	4.03616	1.68e-07	7.12927	1.95e-17	7.12927	1.46e-17	7.12927	4.06e-18	7.12927	3.24e-18	Pot	1/10 R2A
662befd96dbf1b0e238c7f90cf4bef24	TACGAAGGGGGCTAGCGTTGTTCGGATTTACTGGGCGTAAAGCGCACGTAGGCGGACTTTTAAGTCAGGGGTGAAATCCCGGGGCTCAACCCCGGAACTGCCTTTGATACTGGAAGTCTTGAGTTCGAGAGAGGTGAGTGGAATTGCGAGTGTAGAGGTGAAATTCGTAGATATTCGCAGGAACACCAGTGGCGAAGGCGGCTCACTGGCTCGATACTGACGCTGAGGTGCGAAAGCGTGGGGAGCAAACAGG	d__Bacteria; p__Proteobacteria; c__Alphaproteobacteria; o__Rhizobiales; f__Rhizobiaceae; g__Phyllobacterium	0.990577	29.9675	5.44845	6.82e-10	2.32683	0.0409855	4.71149	1.15e-07	4.33067	2.15e-06	6.95542	2.66e-13	2.7266	0.0100836	3.67978	0.000126694	Pot	Glucose
671734de58491d1a3749e3ec26ea7221	TACGAAGGGTGCAAGCGTTACTCGGAATTACTGGGCGTAAAGCGTGCGTAGGTGGTTCGTTAAGTCAGATGTGAAAGCCCCGGGCTCAACCTGGGAATTGCATTTGATACTGGCGGGCTAGAGTGCGGTAGAGGAGAGTGGAATTCCCGGTGTAGCAGTGAAATGCGTAGAGATCGGGAGGAACATCAGTTGCGAAGGCGGCTCTCTGGACCAGCACTGACACTGAGGCACGAAAGCGTGGGGAGCAAACAGG	d__Bacteria; p__Proteobacteria; c__Gammaproteobacteria; o__Xanthomonadales; f__Xanthomonadaceae; g__Arenimonas	0.999951	10.2126	6.21188	3.54e-20	6.21188	3.95e-20	6.21188	3.54e-20	6.21188	3.83e-20	6.21188	2.5e-19	6.21188	3.54e-20	6.21188	2.88e-20	Tube	1/10 R2A
671734de58491d1a3749e3ec26ea7221	TACGAAGGGTGCAAGCGTTACTCGGAATTACTGGGCGTAAAGCGTGCGTAGGTGGTTCGTTAAGTCAGATGTGAAAGCCCCGGGCTCAACCTGGGAATTGCATTTGATACTGGCGGGCTAGAGTGCGGTAGAGGAGAGTGGAATTCCCGGTGTAGCAGTGAAATGCGTAGAGATCGGGAGGAACATCAGTTGCGAAGGCGGCTCTCTGGACCAGCACTGACACTGAGGCACGAAAGCGTGGGGAGCAAACAGG	d__Bacteria; p__Proteobacteria; c__Gammaproteobacteria; o__Xanthomonadales; f__Xanthomonadaceae; g__Arenimonas	0.999951	7.61789	5.78833	1.82e-17	5.78833	3.15e-18	5.78833	3.38e-17	5.78833	2.37e-17	5.78833	1.82e-17	5.78833	4.2e-18	5.78833	3.44e-18	Pot	1/10 R2A
672c5c94ee9f168a261c3101b0b347cc	TACGGAGGATCCAAGCGTTATCCGGATTTATTGGGTTTAAAGGGTGCGTAGGTGGTTCTTTAAGTCAGGGGTGAAAGACGGCAGCTTAACTGTCGCAGTGCCTTTGATACTGAAGAACTTGAATGAACTAGAGGTAGGCGGAATGTGACAAGTAGCGGTGAAATGCATAGATATGTCACAGAACACCAATTGCGAAGGCAGCTTACTATGGTTTGATTGACACTGAGGCACGAAAGCGTGGGGATCAAACAGG	d__Bacteria; p__Bacteroidota; c__Bacteroidia; o__Sphingobacteriales; f__Sphingobacteriaceae; g__Mucilaginibacter	0.99999	7.55118	3.96687	1.13e-08	3.18161	6.37e-06	5.27353	1.18e-12	5.52146	2.58e-13	5.52146	3.23e-13	4.52146	2.43e-10	3.63882	1.9e-07	EcoFAB	1/10 R2A
68084402ba50c5318fb1062026beb58d	TACGTAGGGTGCAAGCGTTAATCGGAATTACTGGGCGTAAAGCGTGCGCAGGCGGTCCGCTAAGACAGATGTGAAATCCCCGGGCTTAACCTGGGAACTGCATTTGTGACTGGCGGGCTAGAGTATGGCAGAGGGGGGTAGAATTCCACGTGTAGCAGTGAAATGCGTAGAGATGTGGAGGAATACCGATGGCGAAGGCAGCCCCCTGGGCCAATACTGACGCTCATGCACGAAAGCGTGGGGAGCAAACAGG	d__Bacteria; p__Proteobacteria; c__Gammaproteobacteria; o__Burkholderiales; f__Burkholderiaceae; g__Burkholderia-Caballeronia-Paraburkholderia	0.99985	14790.3	5.01255	1.02e-10	3.47543	3.32e-05	3.28012	0.000193098	2.24422	0.0184156	4.23401	2.31e-07	3.19716	0.000175845	6.17759	4.57e-16	Pot	GlucuronicAcid
68a30390c8b32234e8b5807a39fbd507	TACGGAGGGTGCAAGCGTTGTTCGGATTTATTGGGCGTAAAGCGCGTGTAGGCGGTTTCTTAAGTCTGATGTGAAAGCCCTGGGCTCAACCCAGGAAGTGCATTGGATACTGGGAGACTTGAATACGGGAGAGGGTAGTGGAATTCCTAGTGTAGGAGTGAAATCCGTAGATATTAGGAGGAACACCGGTGGCGAAGGCGGCTACCTGGACCGATATTGACGCTGAGACGCGAAAGCGTGGGGAGCAAACAGG	d__Bacteria; p__Desulfobacterota; c__Desulfuromonadia; o__Geobacterales; f__Geobacteraceae; g__Citrifermentans	0.947035	9.56693	6.10328	1.49e-19	6.10328	1.49e-19	6.10328	1.31e-19	5.78135	8.79e-19	6.10328	9.98e-19	6.10328	1.49e-19	6.10328	1.23e-19	Tube	1/10 R2A
68a30390c8b32234e8b5807a39fbd507	TACGGAGGGTGCAAGCGTTGTTCGGATTTATTGGGCGTAAAGCGCGTGTAGGCGGTTTCTTAAGTCTGATGTGAAAGCCCTGGGCTCAACCCAGGAAGTGCATTGGATACTGGGAGACTTGAATACGGGAGAGGGTAGTGGAATTCCTAGTGTAGGAGTGAAATCCGTAGATATTAGGAGGAACACCGGTGGCGAAGGCGGCTACCTGGACCGATATTGACGCTGAGACGCGAAAGCGTGGGGAGCAAACAGG	d__Bacteria; p__Desulfobacterota; c__Desulfuromonadia; o__Geobacterales; f__Geobacteraceae; g__Citrifermentans	0.947035	7.0813	5.66296	6.14e-17	5.41503	4.16e-17	5.66296	1.09e-16	5.66296	7.55e-17	5.66296	5.78e-17	5.66296	1.38e-17	5.66296	1.11e-17	Pot	1/10 R2A
6a42f6b31b1958a4fd7c015ad7affbf4	TACGTAGGGGGCAAGCGTTGTCCGGAATTATTGGGCGTAAAGCGCGCGCAGGCGGTCATTTAAGTCTGGTGTTTAATCCCGGGGCTCAACCCCGGATCGCACTGGAAACTGGGTGACTTGAGTGCAGAAGAGGAGAGTGGAATTCCACGTGTAGCGGTGAAATGCGTAGATATGTGGAGGAACACCAGTGGCGAAGGCGACTCTCTGGGCTGTAACTGACGCTGAGGCGCGAAAGCGTGGGGAGCAAACAGG	d__Bacteria; p__Firmicutes; c__Bacilli; o__Paenibacillales; f__Paenibacillaceae; g__Paenibacillus	0.999785	6.28455	3.0152	2.37e-05	4.99095	2.58e-10	4.99095	2.67e-10	2.09049	0.0131715	3.16992	5.01e-05	4.3471	4.42e-08	4.99095	2.06e-10	Pot	Asparagine
6f66ed5030758258861292b0e37f96da	TACGTAGGGAGCGAGCGTTGTCCGGATTTATTGGGCGTAAAGGGCGTGTAGGCGGCCTGTTAAGTCTGAAGTGAAAATCCAGGGCTCAACCCTGGAACTGCTTCGGATACTGATGGGCTTGAGTGCTCTAGAGGGTAGTGGAATTGCCGGTGTAGCAGTGAAATGCGTAGAGATCGGCAGGAACACCAGTGGCGAAGGCGACTGCCTGGGGAGTAACTGACGCTGAGGCGCGAAAGCTGGGGGAGCAAACGGG	d__Bacteria; p__Firmicutes; c__Symbiobacteriia; o__Symbiobacteriales; f__Symbiobacteraceae; g__uncultured; s__uncultured_bacterium	0.999711	8.32283	5.88569	8.83e-19	5.88569	9.35e-19	5.88569	7.95e-19	5.88569	9.35e-19	5.88569	5.87e-18	5.88569	9.35e-19	5.88569	7.95e-19	Tube	1/10 R2A
6f66ed5030758258861292b0e37f96da	TACGTAGGGAGCGAGCGTTGTCCGGATTTATTGGGCGTAAAGGGCGTGTAGGCGGCCTGTTAAGTCTGAAGTGAAAATCCAGGGCTCAACCCTGGAACTGCTTCGGATACTGATGGGCTTGAGTGCTCTAGAGGGTAGTGGAATTGCCGGTGTAGCAGTGAAATGCGTAGAGATCGGCAGGAACACCAGTGGCGAAGGCGACTGCCTGGGGAGTAACTGACGCTGAGGCGCGAAAGCTGGGGGAGCAAACGGG	d__Bacteria; p__Firmicutes; c__Symbiobacteriia; o__Symbiobacteriales; f__Symbiobacteraceae; g__uncultured; s__uncultured_bacterium	0.999711	8.05691	5.87937	2.3e-17	5.87937	4.07e-18	5.87937	4.02e-17	5.87937	2.92e-17	5.87937	2.3e-17	5.87937	5.3e-18	5.87937	4.41e-18	Pot	1/10 R2A
7021d8d56277291858378fecfa7a131c	TACGTAGGGGGCAAGCGTTGTCCGGAATTATTGGGCGTAAAGCGCGCGCAGGCGGCCTTGTAAGTCTGTTGTTTAAACTTGGGGCTCAACCCCAAGTCGCAAGGGAAACTGCAAAGCTTGAGTACAGAAGAGGAAAGTGGAATTCCACGTGTAGCGGTGAAATGCGTAGAGATGTGGAGGAACACCAGTGGCGAAGGCGACTTTCTGGGCTGTAACTGACGCTGAGGCGCGAAAGCGTGGGGAGCAAACAGG	d__Bacteria; p__Firmicutes; c__Bacilli; o__Paenibacillales; f__Paenibacillaceae; g__Paenibacillus	0.999999	45.5433	7.84038	2.11e-31	7.84038	3.52e-31	1.5984	0.0491989	7.84038	5.28e-31	7.84038	2.43e-29	2.14864	0.00532305	7.84038	3.52e-31	Tube	Asparagine
70eae3f0af7c1ad7350c1a3189b6766b	TACGTAGGGGGCAAGCGTTGTCCGGAATTATTGGGCGTAAAGCGCGCGCAGGCGGCTCTTTAAGTCTGGTGTTTAATCCCGAGGCTCAACTTCGGGTCGCACTGGAAACTGGGGAGCTTGAGTGCAGAAGAGGAGAGTGGAATTCCACGTGTAGCGGTGAAATGCGTAGAGATGTGGAGGAACACCAGTGGCGAAGGCGACTCTCTGGGCTGTAACTGACGCTGAGGCGCGAAAGCGTGGGGAGCAAACAGG	d__Bacteria; p__Firmicutes; c__Bacilli; o__Paenibacillales; f__Paenibacillaceae; g__Paenibacillus	0.999995	5.06299	4.50041	7.94e-12	4.98584	1.9e-13	4.98584	3.42e-13	4.23095	5.91e-11	4.40088	3.82e-11	4.98584	7.97e-13	4.98584	4.18e-13	EcoFAB	Glucose
747261f990dc902faef433b7ff4512cb	TACGAAGGGGGCTAGCGTTGTTCGGAATTACTGGGCGTAAAGCGCACGTAGGCGGATCGATCAGTCAGGGGTGAAATCCCAGGGCTCAACCCTGGAACTGCCTTTGATACTGTCGATCTGGAGTATGGAAGAGGTAAGTGGAATTCCGAGTGTAGAGGTGAAATTCGTAGATATTCGGAGGAACACCAGTGGCGAAGGCGGCTTACTGGTCCATTACTGACGCTGAGGTGCGAAAGCGTGGGGAGCAAACAGG	d__Bacteria; p__Proteobacteria; c__Alphaproteobacteria; o__Rhizobiales; f__Rhizobiaceae; g__Allorhizobium-Neorhizobium-Pararhizobium-Rhizobium	0.999298	3009.21	3.20255	2.71e-05	9.14413	2.77e-36	4.93789	5.17e-10	6.11141	6.59e-16	5.1832	9.22e-11	3.69474	2.41e-05	7.83196	5.63e-27	Tube	Asparagine
7b11c44eef75fb0ebb0680d6a08cccad	TACGTAGGGTGCAAGCGTTATCCGGAATTATTGGGCGTAAAGAGCTCGTAGGCGGTTTGTCGCGTCTGCTGTGAAATCCCGAGGCTCAACCTCGGGCCTGCAGTGGGTACGGGCAGACTAGAGTGCGGTAGGGGAGATTGGAATTCCTGGTGTAGCGGTGGAATGCGCAGATATCAGGAGGAACACCGATGGCGAAGGCAGATCTCTGGGCCGTAACTGACGCTGAGGAGCGAAAGGGTGGGGAGCAAACAGG	d__Bacteria; p__Actinobacteriota; c__Actinobacteria; o__Micrococcales; f__Microbacteriaceae; g__Microbacterium	0.990552	11.874	4.71181	8.33e-10	2.58982	0.00065468	2.35633	0.00230122	5.79927	9.62e-13	5.79927	3.08e-12	2.05781	0.00872256	5.79927	8.94e-13	Tube	1/10 R2A
7b1faee323ed4ac955098e9580fac726	GACGGAGGGTGCGAGCGTTGTTCGGAATCACTGGGCGTAAAGGGCGCGTAGGCGGCCGTGCGTGTCGGGTGTGAAAGCCCGGGGCTCAACCCCGGAACGGCACCCGGGACTGTGCGGCTGGAGACCGGGAGAGGAGGGTGGAATACCCAGTGTAGAGGTGAAATTCGTAGATATTGGGTGGAACACCGGTGGCGAAAGCGGCTCTCTGGCCCGGTTCTGACGCTGAGGCGCGAAAGCGTGGGGAGCAAACAGG	d__Bacteria; p__Proteobacteria; c__Alphaproteobacteria; o__Tistrellales; f__Geminicoccaceae; g__Candidatus_Alysiosphaera; s__uncultured_bacterium	0.939409	5.25197	5.11893	7.53e-15	5.11893	8.53e-15	5.11893	7.76e-15	5.11893	8.53e-15	5.11893	3.69e-14	5.11893	7.76e-15	5.11893	7.53e-15	Tube	1/10 R2A
821130ba72e86c335c55c269f31db0d0	TACGTAGGTGGCAAGCGTTGTCCGGATTTACTGGGCGTAAAGGGAGCGTAGGTGGATATTTAAGTGGGATGTGAAATACCCGGGCTTAACCTGGGTGCTGCATTCCAAACTGGATATCTAGAGTGCAGGAGAGGAAAGGAGAATTCCTAGTGTAGCGGTGAAATGCGTAGAGATTAGGAAGAATACCAGTGGCGAAGGCGCCTTTCTGGACTGTAACTGACACTGAGGCTCGAAAGCGTGGGGAGCAAACAGG	d__Bacteria; p__Firmicutes; c__Clostridia; o__Clostridiales; f__Clostridiaceae; g__Clostridium_sensu_stricto_1; s__Clostridium_butyricum	0.947306	5.7874	4.47426	6.08e-11	4.54137	3.93e-10	3.00295	2.34e-05	3.76377	4.75e-08	4.47426	7.91e-10	4.93369	2.06e-10	2.82517	0.000255895	Tube	Malate
827992b22906f7a8b7f7a87580b21cfa	GACAGAGGATGCAAGCGTTATCCGGAATGATTGGGCGTAAAGCGTCTGTAGGTGGCTTTTCAAGTCCGCCGTCAAATCCCAGGGCTCAACCCTGGACAGGCGGTGGAAACTACCAAGCTGGAGTACGGTAGGGGCAGAGGGAATTTCCGGTGGAGCGGTGAAATGCGTAGAGATCGGAAAGAACACCAACGGCGAAAGCACTCTGCTGGGCCGACACTGACACTGAGAGACGAAAGCTAGGGGAGCAAATGGG	d__Bacteria; p__Cyanobacteria; c__Cyanobacteriia; o__Chloroplast; f__Chloroplast; g__Chloroplast	1	16.3659	6.89631	7.8e-21	6.89633	1.17e-20	6.89633	4.68e-20	6.89633	2.34e-20	6.89633	2.34e-20	6.89633	5.4e-21	6.89633	1.35e-21	Pot	GlucuronicAcid
83e948f389f9d97b0c975afc880989e8	TACGTAGGTGGCAAGCGTTATCCGGAATTATTGGGCGTAAAGCGCGCGCAGGCGGTTTCTTAAGTCTGATGTGAAAGCCCACGGCTCAACCGTGGAGGGTCATTGGAAACTGGGGAACTTGAGTGCAGAAGAGAAAAGCGGAATTCCACGTGTAGCGGTGAAATGCGTAGAGATGTGGAGGAACACCAGTGGCGAAGGCGGCTTTTTGGTCTGTAACTGACGCTGAGGCGCGAAAGCGTGGGGAGCAAACAGG	d__Bacteria; p__Firmicutes; c__Bacilli; o__Bacillales; f__Bacillaceae; g__Bacillus	0.999395	17.2846	4.97452	3.62e-09	3.93344	7.89e-06	6.76812	5.33e-14	6.18306	1.76e-12	3.50497	0.000149812	6.08997	1.84e-11	6.76808	1.11e-12	Pot	Malate
850394de3cb823e0967050688363efc1	TACGTAGGTGGCAAGCGTTGTCCGGAATTATTGGGCGTAAAGCGCGCGCAGGTGGGATGATAAGTCTGATGTTAAAGTTCGGGGCTCAACCCCGTGAAGCATTTGGATACTGTTATTCTTGAGTGCAGGAGAGGAAAGTGGAATTCCTAGTGTAGCGGTGAAATGCGTAGATATTAGGAGGAACACCAGTGGCGAAGGCGACTTTCTGGACTGTGTCTGACACTGAGGCGCGAAAGCCAGGGTAGTGAACGGG	d__Bacteria; p__Firmicutes; c__Negativicutes; o__Veillonellales-Selenomonadales; f__Sporomusaceae; g__Pelosinus	1	23.9055	5.88327	3.24e-11	3.95129	6.58e-06	4.11997	2.78e-06	7.1312	2.14e-14	5.06081	1.55e-08	4.68826	8.54e-08	2.83199	0.00175326	Tube	1/10 R2A
92986a379142f61fb6dc4cbf8e3f0abb	TACGTAGGGAGCGAGCGTTGTCCGGATTTATTGGGCGTAAAGGGCGTGTAGGCGGCTTTTTAAGTCTGAAGTGAAACGCCAGGGCTCAACCCTGGAACTGCTTCGGATACTGGGAAGCTTGAGTACTCTAGAGGGCAGTGGAATTCCGGGTGTAGCAGTGAAATGCGTAGAGATCCGGAGGAACACCAGTGGCGAAGGCGACTGCCTGGGGAGAAACTGACGCTGAGGCGCGAAAGCTGGGGGAGCAAACGGG	d__Bacteria; p__Firmicutes; c__Symbiobacteriia; o__Symbiobacteriales; f__Symbiobacteraceae; g__uncultured; s__uncultured_bacterium	0.999993	5.40157	5.16741	1.03e-15	5.16741	1.11e-15	5.16741	1.07e-15	5.16741	1.16e-15	5.16741	5.52e-15	5.16741	1.07e-15	5.16741	1.03e-15	Tube	1/10 R2A
92986a379142f61fb6dc4cbf8e3f0abb	TACGTAGGGAGCGAGCGTTGTCCGGATTTATTGGGCGTAAAGGGCGTGTAGGCGGCTTTTTAAGTCTGAAGTGAAACGCCAGGGCTCAACCCTGGAACTGCTTCGGATACTGGGAAGCTTGAGTACTCTAGAGGGCAGTGGAATTCCGGGTGTAGCAGTGAAATGCGTAGAGATCCGGAGGAACACCAGTGGCGAAGGCGACTGCCTGGGGAGAAACTGACGCTGAGGCGCGAAAGCTGGGGGAGCAAACGGG	d__Bacteria; p__Firmicutes; c__Symbiobacteriia; o__Symbiobacteriales; f__Symbiobacteraceae; g__uncultured; s__uncultured_bacterium	0.999993	5.3252	5.1885	8.22e-15	5.1885	1.89e-15	5.1885	1.52e-14	5.1885	1.04e-14	5.1885	8.22e-15	5.1885	1.98e-15	5.1885	1.8e-15	Pot	1/10 R2A
96040114b5274bdb987f28c63b6b6b87	TACGTATGGAGCAAGCGTTATCCGGATTTACTGGGTGTAAAGGGAGCGTAGGCGGTCCTGCAAGTCTGATGTGAAAACCCGGGGCTCAACCCCGGGACTGCATTGGAAACTGTAGGACTAGAGTGTCGGAGGGGTAAGTGGAATTCCTAGTGTAGCGGTGAAATGCGTAGATATTAGGAGGAACACCAGTGGCGAAGGCGGCTTACTGGACGACCACTGACGCTGAGGCTCGAAAGCGTGGGGAGCAAACAGG	d__Bacteria; p__Firmicutes; c__Clostridia; o__Lachnospirales; f__Lachnospiraceae; g__Agathobacter	0.74091	6.56098	5.38154	2.92e-14	5.38154	4.15e-14	4.43045	8.33e-11	5.38154	1.58e-13	4.64458	1.39e-11	4.73769	1.97e-12	5.38154	1.49e-14	Pot	GlucuronicAcid
99108a0151b211c8963bed3a74a06f15	TACGGGGGGGGCAAGTGTTATTCGGAATGACTGGGCGTAAAGGGCACGTAGGCGGTGAAAAGGGTGGAAAGTGAAAGTCGCCAAAACACTGGCGGGGTGCTTTCTTGACCATTTCACTTGAGTGAGATAGGGGAGAGTGGAATTTCGTGTGGAGGGATCAAATCCTAAGATATACGAAGGAACGCCAACCGCGAAGGCAGCTCTCTGGGTCCCCACTGACGCTGGGGTGCGAAAGCATGGGGAGCAAACAGG	d__Bacteria; p__Proteobacteria; c__Alphaproteobacteria; o__Rickettsiales; f__Mitochondria; g__Mitochondria; s__Picea_glauca	0.999952	12.6585	6.49984	2.75e-19	6.49984	4.59e-19	6.49984	1.38e-18	6.49984	9.18e-19	6.49984	9.18e-19	6.32992	4.77e-19	6.49984	7.45e-20	Pot	GlucuronicAcid
99108a0151b211c8963bed3a74a06f15	TACGGGGGGGGCAAGTGTTATTCGGAATGACTGGGCGTAAAGGGCACGTAGGCGGTGAAAAGGGTGGAAAGTGAAAGTCGCCAAAACACTGGCGGGGTGCTTTCTTGACCATTTCACTTGAGTGAGATAGGGGAGAGTGGAATTTCGTGTGGAGGGATCAAATCCTAAGATATACGAAGGAACGCCAACCGCGAAGGCAGCTCTCTGGGTCCCCACTGACGCTGGGGTGCGAAAGCATGGGGAGCAAACAGG	d__Bacteria; p__Proteobacteria; c__Alphaproteobacteria; o__Rickettsiales; f__Mitochondria; g__Mitochondria; s__Picea_glauca	0.999952	9.0315	6	4.73e-17	6	1.99e-16	5.19264	1.19e-13	6	3.31e-16	6	1.32e-15	6	4.97e-16	6	1.24e-16	Tube	GlucuronicAcid
9b4be26e7bb3a23d25e080a3bba619f6	TACGTAGGGCGCAAGCGTTATCCGGAATTATTGGGCGTAAAGAGCTCGTAGGCGGTTTGTCGCGTCTGCTGTGAAAGACCGGGGCTCAACTCCGGTTCTGCAGTGGGTACGGGCAGACTAGAGTGATGTAGGGGAGACTGGAATTCCTGGTGTAGCGGTGAAATGCGCAGATATCAGGAGGAACACCGATGGCGAAGGCAGGTCTCTGGGCATTAACTGACGCTGAGGAGCGAAAGCATGGGGAGCGAACAGG	d__Bacteria; p__Actinobacteriota; c__Actinobacteria; o__Micrococcales; f__Micrococcaceae; g__Arthrobacter	0.758479	224.959	7.87811	3.7e-18	7.46074	4.16e-17	5.78267	2.55e-10	5.08052	3.72e-08	8.99132	5.38e-23	4.87578	7.71e-08	6.33282	1.2e-12	Pot	1/10 R2A
9b4be26e7bb3a23d25e080a3bba619f6	TACGTAGGGCGCAAGCGTTATCCGGAATTATTGGGCGTAAAGAGCTCGTAGGCGGTTTGTCGCGTCTGCTGTGAAAGACCGGGGCTCAACTCCGGTTCTGCAGTGGGTACGGGCAGACTAGAGTGATGTAGGGGAGACTGGAATTCCTGGTGTAGCGGTGAAATGCGCAGATATCAGGAGGAACACCGATGGCGAAGGCAGGTCTCTGGGCATTAACTGACGCTGAGGAGCGAAAGCATGGGGAGCGAACAGG	d__Bacteria; p__Actinobacteriota; c__Actinobacteria; o__Micrococcales; f__Micrococcaceae; g__Arthrobacter	0.758479	81.9449	9.23121	5.21e-33	7.42385	1.43e-25	6.33639	1.12e-19	5.59458	1.16e-15	7.89017	4.53e-27	5.8475	5.08e-17	5.6165	8.44e-16	Tube	1/10 R2A
9b4be26e7bb3a23d25e080a3bba619f6	TACGTAGGGCGCAAGCGTTATCCGGAATTATTGGGCGTAAAGAGCTCGTAGGCGGTTTGTCGCGTCTGCTGTGAAAGACCGGGGCTCAACTCCGGTTCTGCAGTGGGTACGGGCAGACTAGAGTGATGTAGGGGAGACTGGAATTCCTGGTGTAGCGGTGAAATGCGCAGATATCAGGAGGAACACCGATGGCGAAGGCAGGTCTCTGGGCATTAACTGACGCTGAGGAGCGAAAGCATGGGGAGCGAACAGG	d__Bacteria; p__Actinobacteriota; c__Actinobacteria; o__Micrococcales; f__Micrococcaceae; g__Arthrobacter	0.758479	12.9685	6.33389	3.37e-15	5.47591	1.83e-12	3.87446	3.58e-07	3.53948	3.59e-06	3.90763	2.76e-07	4.81033	2.86e-10	4.40315	5.89e-09	EcoFAB	1/10 R2A
9f775e92b88a1437af90dc4a544e7a5f	TACGGAGGGTGCAAGCGTTAATCGGAATTACTGGGCGTAAAGCGTGCGTAGGCGGTTCGTTAAGTCTGCTGTGAAAGCCCCGGGCTCAACCTGGGAATGGCAGTGGATACTGGCGAGCTAGAGTGTGATAGAGGATGGTGGAATTCCCGGTGTAGCGGTGAAATGCGTAGAGATCGGGAGGAACATCAGTGGCGAAGGCGGCCATCTGGATCAACACTGACGCTGAGGCACGAAAGCGTGGGGAGCAAACAGG	d__Bacteria; p__Proteobacteria; c__Gammaproteobacteria; o__Xanthomonadales; f__Rhodanobacteraceae; g__Luteibacter	0.989555	9016.38	6.15919	4.49e-15	4.33066	5.55e-08	3.4671	1.87e-05	5.53171	1.98e-12	2.85108	0.000725962	4.6812	3.64e-09	5.76468	2.08e-13	Tube	1/10 R2A
9f775e92b88a1437af90dc4a544e7a5f	TACGGAGGGTGCAAGCGTTAATCGGAATTACTGGGCGTAAAGCGTGCGTAGGCGGTTCGTTAAGTCTGCTGTGAAAGCCCCGGGCTCAACCTGGGAATGGCAGTGGATACTGGCGAGCTAGAGTGTGATAGAGGATGGTGGAATTCCCGGTGTAGCGGTGAAATGCGTAGAGATCGGGAGGAACATCAGTGGCGAAGGCGGCCATCTGGATCAACACTGACGCTGAGGCACGAAAGCGTGGGGAGCAAACAGG	d__Bacteria; p__Proteobacteria; c__Gammaproteobacteria; o__Xanthomonadales; f__Rhodanobacteraceae; g__Luteibacter	0.989555	2915.67	4.5835	6.95e-09	2.24815	0.00738356	3.76488	2.91e-06	4.62506	5.7e-09	3.5093	1.68e-05	3.97081	4.43e-07	3.99962	3.76e-07	Pot	1/10 R2A
9f775e92b88a1437af90dc4a544e7a5f	TACGGAGGGTGCAAGCGTTAATCGGAATTACTGGGCGTAAAGCGTGCGTAGGCGGTTCGTTAAGTCTGCTGTGAAAGCCCCGGGCTCAACCTGGGAATGGCAGTGGATACTGGCGAGCTAGAGTGTGATAGAGGATGGTGGAATTCCCGGTGTAGCGGTGAAATGCGTAGAGATCGGGAGGAACATCAGTGGCGAAGGCGGCCATCTGGATCAACACTGACGCTGAGGCACGAAAGCGTGGGGAGCAAACAGG	d__Bacteria; p__Proteobacteria; c__Gammaproteobacteria; o__Xanthomonadales; f__Rhodanobacteraceae; g__Luteibacter	0.989555	897.906	3.34978	1.1e-07	2.13855	0.002309	2.19966	0.00147305	5.27567	2.75e-18	2.62164	8.58e-05	2.79021	2.4e-05	2.28088	0.000946411	EcoFAB	1/10 R2A
a1d83433e07f97fd446f7ff512e44fc6	TACGTAGGGTGCAAGCGTTAATCGGAATTACTGGGCGTAAAGCGTGCGCAGGCGGTTTTGTAAGACAGTGGTGAAATCCCCGGGCTCAACCTGGGAACTGCCATTGTGACTGCAAGGCTAGAGTGCGGCAGAGGGGGATGGAATTCCGCGTGTAGCAGTGAAATGCGTAGATATGCGGAGGAACACCGATGGCGAAGGCAATCCCCTGGGCCTGCACTGACGCTCATGCACGAAAGCGTGGGGAGCAAACAGG	d__Bacteria; p__Proteobacteria; c__Gammaproteobacteria; o__Burkholderiales; f__Comamonadaceae; g__Comamonas	0.920593	9.71545	6.17924	4.06e-19	6.17924	7.08e-20	6.17924	7.31e-19	6.17924	5.22e-19	6.17924	4.06e-19	6.17924	9.49e-20	6.17924	6.19e-20	Pot	1/10 R2A
a1d83433e07f97fd446f7ff512e44fc6	TACGTAGGGTGCAAGCGTTAATCGGAATTACTGGGCGTAAAGCGTGCGCAGGCGGTTTTGTAAGACAGTGGTGAAATCCCCGGGCTCAACCTGGGAACTGCCATTGTGACTGCAAGGCTAGAGTGCGGCAGAGGGGGATGGAATTCCGCGTGTAGCAGTGAAATGCGTAGATATGCGGAGGAACACCGATGGCGAAGGCAATCCCCTGGGCCTGCACTGACGCTCATGCACGAAAGCGTGGGGAGCAAACAGG	d__Bacteria; p__Proteobacteria; c__Gammaproteobacteria; o__Burkholderiales; f__Comamonadaceae; g__Comamonas	0.920593	8.10236	5.81056	2.26e-17	4.64064	1.24e-13	5.81056	1.98e-17	5.81056	2.26e-17	5.81056	1.16e-16	5.81056	2.26e-17	5.81056	2.06e-17	Tube	1/10 R2A
a6f4db25c519a76833aeddb9b80709e7	TACATAGAGTGCAAGCGTTATCCGGAATAATTGGGCGTAAAGCGTCTGTAGGTGGTTTAAAAAGTCCAATGTCAAATACGATGGCTCAACCAACGGCAGGCATTGGAGTACTATTAAACTAGAGTTTGGTAGAGGTAGAGGGAATCCCTAGCGTAACAGTGAAATGTGTAGATTTTAGGGAGAACACCAGCGGCGAAGGCGCTCTACTGGGCCAATACTGACACTGAGAGACGAAAGCTAAGGGAGCGAAAAGG	d__Bacteria; p__Cyanobacteria; c__Cyanobacteriia; o__Chloroplast; f__Chloroplast; g__Chloroplast	1	6.15748	5.39016	7.35e-16	5.39016	7.65e-16	5.39016	7.35e-16	5.39016	8.35e-16	5.39016	3.78e-15	5.39016	7.35e-16	5.39016	7.35e-16	Tube	1/10 R2A
a9164d01308501b576afa06256a15b0f	TACGAAGGGGGCTAGCGTTGTTCGGATTTACTGGGCGTAAAGCGCACGTAGGCGGATCGATCAGTCAGGGGTGAAATCCCAGAGCTCAACTCTGGAACTGCCTTTGATACTGTCGATCTGGAGTATGGAAGAGGTGAGTGGAATTCCGAGTGTAGAGGTGAAATTCGTAGATATTCGGAGGAACACCAGTGGCGAAGGCGGCTCACTGGTCCATTACTGACGCTGAGGTGCGAAAGCGTGGGGAGCAAACAGG	d__Bacteria; p__Proteobacteria; c__Alphaproteobacteria; o__Rhizobiales; f__Rhizobiaceae; g__Allorhizobium-Neorhizobium-Pararhizobium-Rhizobium	0.994275	376.906	10.3792	1.24e-31	11.5086	7.58e-35	7.27053	2.81e-16	11.5086	7.58e-35	10.7718	2.39e-31	10.5542	1.09e-31	5.8185	2.09e-10	Tube	MixedCarbon
a9164d01308501b576afa06256a15b0f	TACGAAGGGGGCTAGCGTTGTTCGGATTTACTGGGCGTAAAGCGCACGTAGGCGGATCGATCAGTCAGGGGTGAAATCCCAGAGCTCAACTCTGGAACTGCCTTTGATACTGTCGATCTGGAGTATGGAAGAGGTGAGTGGAATTCCGAGTGTAGAGGTGAAATTCGTAGATATTCGGAGGAACACCAGTGGCGAAGGCGGCTCACTGGTCCATTACTGACGCTGAGGTGCGAAAGCGTGGGGAGCAAACAGG	d__Bacteria; p__Proteobacteria; c__Alphaproteobacteria; o__Rhizobiales; f__Rhizobiaceae; g__Allorhizobium-Neorhizobium-Pararhizobium-Rhizobium	0.994275	12.1339	6.18982	4.63e-14	6.18982	1.76e-14	3.27096	3.72e-05	5.79751	2.3e-13	4.54597	3.43e-09	3.12373	0.000116214	6.18982	1.64e-14	EcoFAB	MixedCarbon
bca92bacb095b7b7038fa9db51eecb3a	TACGTAGGGTCCGAGCGTTGTCCGGAATTACTGGGCGTAAAGAGCTCGTAGGTGGTTTGTCGCGTTGTTCGTGAAAACTCACAGCTTAACTGTGGGCGTGCGGGCGATACGGGCAGACTTGAGTACTGCAGGGGAGACTGGAATTCCTGGTGTAGCGGTGGAATGCGCAGATATCAGGAGGAACACCGGTGGCGAAGGCGGGTCTCTGGGCAGTAACTGACGCTGAGGAGCGAAAGCGTGGGGAGCGAACAGG	d__Bacteria; p__Actinobacteriota; c__Actinobacteria; o__Corynebacteriales; f__Mycobacteriaceae; g__Mycobacterium	0.999999	5.08943	4.07263	7.33e-09	4.07263	1.97e-08	4.6893	2.54e-10	4.6893	3.14e-10	4.6893	1.04e-09	1.88194	0.0204256	3.50873	1.5e-06	Pot	Glucose
bcc6da5f621cbdfc1f0c9becbac6cdff	TACGTAGGGCGCAAGCGTTATCCGGAATTATTGGGCGTAAAGAGCTCGTAGGCGGTTTGTCGCGTCTGCTGTGAAAGACCGGGGCTCAACTCCGGTTCTGCAGTGGGTACGGGCAGACTAGAGTGCAGTAGGGGAGACTGGAATTCCTGGTGTAGCGGTGAAATGCGCAGATATCAGGAGGAACACCGATGGCGAAGGCAGGTCTCTGGGCTGTAACTGACGCTGAGGAGCGAAAGCATGGGGAGCGAACAGG	d__Bacteria; p__Actinobacteriota; c__Actinobacteria; o__Micrococcales; f__Micrococcaceae; g__Paenarthrobacter	0.940486	65.6772	6.87333	9.17e-16	5.6377	2.72e-11	4.5796	7.7e-08	7.82752	2.78e-19	6.06199	2.29e-12	4.71378	2.78e-08	5.60836	3.05e-11	Tube	1/10 R2A
bdf8a26094624622d68509a87fa75ba7	TACGTAGGTGGCAAGCGTTATCCGGAATTATTGGGCGTAAAGCGCGCGCAGGTGGTTTCTTAAGTCTGATGTGAAAGCCCACGGCTCAACCGTGGAGGGTCATTGGAAACTGGGAGACTTGAGTGCAGAAGAGGAAAGTGGAATTCCATGTGTAGCGGTGAAATGCGTAGAGATATGGAGGAACACCAGTGGCGAAGGCGACTTTCTGGTCTGTAACTGACACTGAGGCGCGAAAGCGTGGGGAGCAAACAGG	d__Bacteria; p__Firmicutes; c__Bacilli; o__Bacillales; f__Bacillaceae; g__Bacillus	0.988956	715.504	8.56037	7.71e-18	6.77252	5.79e-12	7.43235	1.5e-13	8.23451	1.37e-16	11.5931	2.02e-30	5.07583	4.44e-07	9.6599	3.39e-23	Pot	1/10 R2A
bdf8a26094624622d68509a87fa75ba7	TACGTAGGTGGCAAGCGTTATCCGGAATTATTGGGCGTAAAGCGCGCGCAGGTGGTTTCTTAAGTCTGATGTGAAAGCCCACGGCTCAACCGTGGAGGGTCATTGGAAACTGGGAGACTTGAGTGCAGAAGAGGAAAGTGGAATTCCATGTGTAGCGGTGAAATGCGTAGAGATATGGAGGAACACCAGTGGCGAAGGCGACTTTCTGGTCTGTAACTGACACTGAGGCGCGAAAGCGTGGGGAGCAAACAGG	d__Bacteria; p__Firmicutes; c__Bacilli; o__Bacillales; f__Bacillaceae; g__Bacillus	0.988956	691.126	7.6814	6.3e-19	7.94856	3.95e-20	8.93621	3.05e-25	9.20582	1.28e-26	9.32525	2.35e-26	8.70914	6.19e-24	9.32955	1.94e-27	Tube	1/10 R2A
bdf8a26094624622d68509a87fa75ba7	TACGTAGGTGGCAAGCGTTATCCGGAATTATTGGGCGTAAAGCGCGCGCAGGTGGTTTCTTAAGTCTGATGTGAAAGCCCACGGCTCAACCGTGGAGGGTCATTGGAAACTGGGAGACTTGAGTGCAGAAGAGGAAAGTGGAATTCCATGTGTAGCGGTGAAATGCGTAGAGATATGGAGGAACACCAGTGGCGAAGGCGACTTTCTGGTCTGTAACTGACACTGAGGCGCGAAAGCGTGGGGAGCAAACAGG	d__Bacteria; p__Firmicutes; c__Bacilli; o__Bacillales; f__Bacillaceae; g__Bacillus	0.988956	131.732	9.4214	1.23e-27	6.89534	2.89e-16	7.35101	1.48e-18	8.9778	4.88e-26	6.93598	1.32e-16	7.2839	3.15e-18	7.40705	7.83e-19	EcoFAB	1/10 R2A
c24e0e391aa836b5eae25567c7eb89ee	TACGTAGGGGGCAAGCGTTATCCGGATTTACTGGGTGTAAAGGGAGCGTAGACGGCATGGCAAGCCAGATGTGAAAGCCCGGGGCTCAACCCCGGGACTGCATTTGGAACTGTCAGGCTAGAGTGTCGGAGAGGAAAGCGGAATTCCTAGTGTAGCGGTGAAATGCGTAGATATTAGGAGGAACACCAGTGGCGAAGGCGGCTTTCTGGACGATGACTGACGTTGAGGCTCGAAAGCGTGGGGAGCAAACAGG	d__Bacteria; p__Firmicutes; c__Clostridia; o__Lachnospirales; f__Lachnospiraceae; g__[Ruminococcus]_gnavus_group	0.998841	11.1463	5.82813	1.03e-13	1.98014	0.0206173	2.75775	0.000567062	5.82814	3.31e-13	5.15006	2.62e-11	4.18428	1.03e-08	5.82814	5.65e-14	Pot	GlucuronicAcid
c2a787cf867ebfdce216002bcc8a94e1	TACGAAGGGGGCTAGCGTTGTTCGGAATTACTGGGCGTAAAGCGCACGTAGGCGGATATTTAAGTCAGGGGTGAAATCCCAGAGCTCAACTCTGGAACTGCCTTTGATACTGGGTATCTTGAGTATGGAAGAGGTAAGTGGAATTGCGAGTGTAGAGGTGAAATTCGTAGATATTCGCAGGAACACCAGTGGCGAAGGCGGCTTACTGGTCCATAACTGACGCTGAGGTGCGAAAGCGTGGGGAGCAAACAGG	d__Bacteria; p__Proteobacteria; c__Alphaproteobacteria; o__Rhizobiales; f__Rhizobiaceae; g__Allorhizobium-Neorhizobium-Pararhizobium-Rhizobium	0.936956	6.22764	5.13476	5.6e-11	2.34122	0.00522555	5.13477	6.54e-11	5.13477	8.72e-11	5.13477	3.36e-10	3.92531	3.3e-07	3.87173	6.12e-07	Pot	Glucose
c31e5f9e619e3bf13270587d9661b2c3	TACGTAGGGGGCAAGCGTTGTCCGGAATTATTGGGCGTAAAGCGCGCGCAGGCGGTCAATTAAGTTGGGTGTTTAAGCCCGGGGCTCAACCCCGGTTCGCATCCAAAACTGGTTGACTTGAGTGTAGGAGAGGAAAGTGGAATTCCACGTGTAGCGGTGAAATGCGTAGAGATGTGGAGGAACACCAGTGGCGAAGGCGACTTTCTGGCCTATAACTGACGCTGAGGCGCGAAAGCGTGGGGAGCAAACAGG	d__Bacteria; p__Firmicutes; c__Bacilli; o__Paenibacillales; f__Paenibacillaceae; g__Paenibacillus; s__Paenibacillus_alginolyticus	0.799978	21.4803	5.85371	1.42e-13	4.4284	8.67e-08	6.98299	2.02e-16	4.36828	1.24e-07	6.98299	1.57e-15	5.77354	1.1e-12	2.30704	0.0204979	Tube	Glutamine
c325f87ca4e6fb0487c2029194101a6d	TACGTAGGGGGCAAGCGTTGTCCGGAATTATTGGGCGTAAAGCGCGCGCAGGCGGCCATTTAAGTTTGGTGTTTAATCCCGGGGCTCAACTCCGGGTCGCACTGAAAACTGGGTGGCTTGAGTGCAGAAGAGGAGAGTGGAATTCCACGTGTAGCGGTGAAATGCGTAGATATGTGGAGGAACACCAGTGGCGAAGGCGACTCTCTGGGCTGTAACTGACGCTGAGGCGCGAAAGCGTGGGGAGCAAACAGG	d__Bacteria; p__Firmicutes; c__Bacilli; o__Paenibacillales; f__Paenibacillaceae; g__Paenibacillus; s__Paenibacillus_sp.	0.845573	103.268	9.55769	2.84e-33	4.92156	1.88e-11	9.5577	1.61e-34	7.29467	2.19e-23	6.36656	2.58e-18	9.5577	1.61e-34	9.5577	8.52e-33	Pot	Glutamine
c325f87ca4e6fb0487c2029194101a6d	TACGTAGGGGGCAAGCGTTGTCCGGAATTATTGGGCGTAAAGCGCGCGCAGGCGGCCATTTAAGTTTGGTGTTTAATCCCGGGGCTCAACTCCGGGTCGCACTGAAAACTGGGTGGCTTGAGTGCAGAAGAGGAGAGTGGAATTCCACGTGTAGCGGTGAAATGCGTAGATATGTGGAGGAACACCAGTGGCGAAGGCGACTCTCTGGGCTGTAACTGACGCTGAGGCGCGAAAGCGTGGGGAGCAAACAGG	d__Bacteria; p__Firmicutes; c__Bacilli; o__Paenibacillales; f__Paenibacillaceae; g__Paenibacillus; s__Paenibacillus_sp.	0.845573	50.2913	8.59315	8.97e-36	5.82497	2.28e-21	8.59316	2.24e-35	8.27123	1.6e-34	8.59316	7.53e-34	8.59316	2.24e-35	8.59316	2.24e-35	Tube	Glutamine
c325f87ca4e6fb0487c2029194101a6d	TACGTAGGGGGCAAGCGTTGTCCGGAATTATTGGGCGTAAAGCGCGCGCAGGCGGCCATTTAAGTTTGGTGTTTAATCCCGGGGCTCAACTCCGGGTCGCACTGAAAACTGGGTGGCTTGAGTGCAGAAGAGGAGAGTGGAATTCCACGTGTAGCGGTGAAATGCGTAGATATGTGGAGGAACACCAGTGGCGAAGGCGACTCTCTGGGCTGTAACTGACGCTGAGGCGCGAAAGCGTGGGGAGCAAACAGG	d__Bacteria; p__Firmicutes; c__Bacilli; o__Paenibacillales; f__Paenibacillaceae; g__Paenibacillus; s__Paenibacillus_sp.	0.845573	11.5512	6.27029	3.74e-18	3.17226	1.35e-06	6.27029	1.28e-18	6.27029	1.28e-18	6.27029	1.28e-18	6.27029	1.28e-18	6.27029	1.28e-18	EcoFAB	Glutamine
c4651a94b800ff16c9f88f994c941535	TACGAAGGGGGCAAGCGTTGTTCGGAATGACTGGGCGTAAAGGGCGCGTAGGCGGTTCGTTGCGTCAGATGTGAAAGCCCCGGGCTCAACCTGGGAACTGCATTTGATACGGGCGAGCTTGAATCCAAGAGAGGGTGGTGGAATTCCCAGTGTAGAGGTGAAATTCGTAGATATTGGGAAGAACACCAGTGGCGAAGGCGGCCACCTGGCTTGGTATTGACGCTGAGGCGCGAAAGCGTGGGGAGCAAACAGG	d__Bacteria; p__Proteobacteria; c__Alphaproteobacteria; o__Azospirillales; f__Inquilinaceae; g__Inquilinus	1	6.96063	5.32418	3.53e-18	5.32418	3.71e-18	2.41729	2.48e-06	5.32418	3.71e-18	5.32418	2.26e-17	4.68032	2.24e-16	4.19489	1.7e-14	Tube	1/10 R2A
c4651a94b800ff16c9f88f994c941535	TACGAAGGGGGCAAGCGTTGTTCGGAATGACTGGGCGTAAAGGGCGCGTAGGCGGTTCGTTGCGTCAGATGTGAAAGCCCCGGGCTCAACCTGGGAACTGCATTTGATACGGGCGAGCTTGAATCCAAGAGAGGGTGGTGGAATTCCCAGTGTAGAGGTGAAATTCGTAGATATTGGGAAGAACACCAGTGGCGAAGGCGGCCACCTGGCTTGGTATTGACGCTGAGGCGCGAAAGCGTGGGGAGCAAACAGG	d__Bacteria; p__Proteobacteria; c__Alphaproteobacteria; o__Azospirillales; f__Inquilinaceae; g__Inquilinus	1	5.34959	4.96962	8.92e-14	4.01542	1.67e-11	3.48419	4.72e-09	4.96962	1.24e-13	4.96962	9.52e-14	4.96962	2.67e-14	3.21473	2.6e-08	Pot	1/10 R2A
c9de210c5a513e7749d7e67ce403d19a	TACGTAGGGTGCAAGCGTTAATCGGAATTACTGGGCGTAAAGCGTGCGCAGGCGGTGATGTAAGACAGTTGTGAAATCCCCGGGCTCAACCTGGGAACTGCATCTGTGACTGCATCGCTGGAGTGCGGCAGAGGGGGATGGAATTCCGCGTGTAGCAGTGAAATGCGTAGATATGCGGAGGAACACCGATGGCGAAGGCAATCCCCTGGGCCTGCACTGACGCTCATGCACGAAAGCGTGGGGAGCAAACAGG	d__Bacteria; p__Proteobacteria; c__Gammaproteobacteria; o__Burkholderiales; f__Comamonadaceae	1	25.7073	4.81807	6.55e-10	6.8023	1.47e-16	5.1152	1.25e-10	7.41897	8.38e-18	7.41897	1.68e-17	2.94324	0.00130404	7.41897	7.12e-19	Pot	Asparagine
cfdf66ad8b27626f14f419a4f6c51b88	GACGTAGGGCGCGAGCGTTGTCCGGATTTATTGGGCGTAAAGGGCTCGTAGGCGGTTGATTGCGTCCGCCGTGAAAGGCCTCGGCTTAACCGGGGTTTTGCGGTGGATACGGGTCGACTTGAGGCAATTAGGGGAGATCGGAATTCTACGTGTAGCGGTGAAATGCGCAGATATGTGGAGGAACACCGGTGGCGAAGGCGGATCTCTGGGATTGTTCTGACGCTGAGGAGCGAAAGCGTGGGGAGCGAACAGG	d__Bacteria; p__Actinobacteriota; c__Actinobacteria; o__Glycomycetales; f__Glycomycetaceae; g__Glycomyces	1	7.30081	5.37619	5.04e-13	3.61066	2.9e-07	5.3762	3.73e-13	5.3762	5.13e-13	5.3762	3.03e-12	2.49355	0.000683471	3.82366	1.01e-07	Pot	Glucose
d15bc449222795a9ff230013aa633686	TACAGAGGGTGCGAGCGTTAATCGGATTTACTGGGCGTAAAGCGTGCGTAGGCGGCTTTTTAAGTCGGATGTGAAATCCCCGAGCTTAACTTGGGAATTGCATTCGATACTGGGAAGCTAGAGTATGGGAGAGGATGGTAGAATTCCAGGTGTAGCGGTGAAATGCGTAGAGATCTGGAGGAATACCGATGGCGAAGGCAGCCATCTGGCCTAATACTGACGCTGAGGTACGAAAGCATGGGGAGCAAACAGG	d__Bacteria; p__Proteobacteria; c__Gammaproteobacteria; o__Pseudomonadales; f__Moraxellaceae; g__Acinetobacter	0.997691	6.7874	2.9151	8.77e-05	3.42968	3.89e-06	2.31647	0.00216553	4.58495	3e-09	5.04439	6.6e-10	3.23703	1.31e-05	5.04439	2.32e-10	Tube	1/10 R2A
d32e579b3ae7b2aae8d5bf9f027c29af	TACGTAGGGTGCGAGCGTTAATCGGAATTACTGGGCGTAAAGCGTGCGCAGGCGGTTATGTAAGACAGATGTGAAATCCCCGGGCTCAACCTGGGAACTGCATTTGTGACTGCATGGCTAGAGTACGGTAGAGGGGGATGGAATTCCGCGTGTAGCAGTGAAATGCGTAGATATGCGGAGGAACACCGATGGCGAAGGCAATCCCCTGGACCTGTACTGACGCTCATGCACGAAAGCGTGGGGAGCAAACAGG	d__Bacteria; p__Proteobacteria; c__Gammaproteobacteria; o__Burkholderiales; f__Comamonadaceae; g__Delftia	0.852308	9.4878	5.92915	3.18e-13	3.19219	6.69e-05	5.92916	2.62e-13	5.92916	3.28e-13	5.92916	2.07e-12	4.2853	6.4e-08	4.4785	1.76e-08	Pot	Glucose
d6efd2da2728fd74ded268122ee05036	TACGGAGGGAGCTAGCGTTATTCGGAATTACTGGGCGTAAAGCGCACGTAGGCGGCTTTGTAAGTTAGAGGTGAAAGCCTGGAGCTCAACTCCAGAATTGCCTTTAAGACTGCATCGCTTGAATCCAGGAGAGGTGAGTGGAATTCCGAGTGTAGAGGTGAAATTCGTAGATATTCGGAAGAACACCAGTGGCGAAGGCGGCTCACTGGACTGGTATTGACGCTGAGGTGCGAAAGCGTGGGGAGCAAACAGG	d__Bacteria; p__Proteobacteria; c__Alphaproteobacteria; o__Sphingomonadales; f__Sphingomonadaceae; g__Sphingomonas	0.954457	15.2913	5.35419	6.48e-16	6.7465	1.29e-20	4.06	2.51e-10	6.7465	1.29e-20	6.7465	8.81e-20	6.7465	1.16e-20	6.7465	9.68e-21	Tube	1/10 R2A
d6efd2da2728fd74ded268122ee05036	TACGGAGGGAGCTAGCGTTATTCGGAATTACTGGGCGTAAAGCGCACGTAGGCGGCTTTGTAAGTTAGAGGTGAAAGCCTGGAGCTCAACTCCAGAATTGCCTTTAAGACTGCATCGCTTGAATCCAGGAGAGGTGAGTGGAATTCCGAGTGTAGAGGTGAAATTCGTAGATATTCGGAAGAACACCAGTGGCGAAGGCGGCTCACTGGACTGGTATTGACGCTGAGGTGCGAAAGCGTGGGGAGCAAACAGG	d__Bacteria; p__Proteobacteria; c__Alphaproteobacteria; o__Sphingomonadales; f__Sphingomonadaceae; g__Sphingomonas	0.954457	5.22764	5.08746	2.7e-15	5.08746	6.02e-16	4.47079	1.52e-13	3.99435	5.71e-12	5.08746	2.83e-15	5.08746	6.34e-16	5.08746	5.48e-16	Pot	1/10 R2A
d829bee4984f82ffc2453212157caf96	TACGAAGGGGGCTAGCGTTGCTCGGAATCACTGGGCGTAAAGGGTGCGTAGGCGGGTCTTTAAGTCAGGGGTGAAATCCTGGAGCTCAACTCCAGAACTGCCTTTGATACTGAAGATCTTGAGTTCGGGAGAGGTGAGTGGAACTGCGAGTGTAGAGGTGAAATTCGTAGATATTCGCAAGAACACCAGTGGCGAAGGCGGCTCACTGGCCCGATACTGACGCTGAGGCACGAAAGCGTGGGGAGCAAACAGG	d__Bacteria; p__Proteobacteria; c__Alphaproteobacteria; o__Rhizobiales; f__Xanthobacteraceae; g__Bradyrhizobium	0.808526	398.89	6.77858	9.36e-15	3.90888	9.43e-05	2.78229	0.0191013	4.53521	9.77e-06	3.65174	0.0011133	4.65856	1.3e-06	3.69461	0.000494487	Tube	MixedCarbon
d829bee4984f82ffc2453212157caf96	TACGAAGGGGGCTAGCGTTGCTCGGAATCACTGGGCGTAAAGGGTGCGTAGGCGGGTCTTTAAGTCAGGGGTGAAATCCTGGAGCTCAACTCCAGAACTGCCTTTGATACTGAAGATCTTGAGTTCGGGAGAGGTGAGTGGAACTGCGAGTGTAGAGGTGAAATTCGTAGATATTCGCAAGAACACCAGTGGCGAAGGCGGCTCACTGGCCCGATACTGACGCTGAGGCACGAAAGCGTGGGGAGCAAACAGG	d__Bacteria; p__Proteobacteria; c__Alphaproteobacteria; o__Rhizobiales; f__Xanthobacteraceae; g__Bradyrhizobium	0.808526	354.661	7.86882	3.14e-15	4.03195	0.000291122	4.34264	6.57e-05	4.92166	3.09e-06	3.34724	0.00694118	5.2477	5.64e-07	2.84365	0.0379085	EcoFAB	MixedCarbon
db1dd17a7ff61cf926ea9945e1a66fc7	TACGTAGGTGGCAAGCGTTGTCCGGATTTATTGGGCGTAAAGCGCGCGCAGGCGGCTATGTAAGTCTGGTGTTAAAGCCCGGAGCTCAACTCCGGTTCGCATCGGAAACTGTGTAGCTTGAGTGCAGAAGAGGAAAGCGGTATTCCACGTGTAGCGGTGAAATGCGTAGAGATGTGGAGGAACACCAGTGGCGAAGGCGGCTTTCTGGTCTGTAACTGACGCTGAGGCGCGAAAGCGTGGGGAGCAAACAGG	d__Bacteria; p__Firmicutes; c__Bacilli; o__Brevibacillales; f__Brevibacillaceae; g__Brevibacillus	1	129.22	9.35164	1.43e-31	4.73436	5.18e-09	9.93649	6.1e-33	8.61449	4.5e-28	9.93635	1.29e-31	9.4129	1.73e-31	9.12908	1.56e-30	Tube	Glutamine
db1dd17a7ff61cf926ea9945e1a66fc7	TACGTAGGTGGCAAGCGTTGTCCGGATTTATTGGGCGTAAAGCGCGCGCAGGCGGCTATGTAAGTCTGGTGTTAAAGCCCGGAGCTCAACTCCGGTTCGCATCGGAAACTGTGTAGCTTGAGTGCAGAAGAGGAAAGCGGTATTCCACGTGTAGCGGTGAAATGCGTAGAGATGTGGAGGAACACCAGTGGCGAAGGCGGCTTTCTGGTCTGTAACTGACGCTGAGGCGCGAAAGCGTGGGGAGCAAACAGG	d__Bacteria; p__Firmicutes; c__Bacilli; o__Brevibacillales; f__Brevibacillaceae; g__Brevibacillus	1	61.252	7.53349	3.75e-26	8.83605	6.08e-30	7.66612	1.28e-27	8.83605	6.08e-30	8.83605	3.04e-30	8.83605	9.62e-32	6.28351	4.39e-19	Pot	Glutamine
db1dd17a7ff61cf926ea9945e1a66fc7	TACGTAGGTGGCAAGCGTTGTCCGGATTTATTGGGCGTAAAGCGCGCGCAGGCGGCTATGTAAGTCTGGTGTTAAAGCCCGGAGCTCAACTCCGGTTCGCATCGGAAACTGTGTAGCTTGAGTGCAGAAGAGGAAAGCGGTATTCCACGTGTAGCGGTGAAATGCGTAGAGATGTGGAGGAACACCAGTGGCGAAGGCGGCTTTCTGGTCTGTAACTGACGCTGAGGCGCGAAAGCGTGGGGAGCAAACAGG	d__Bacteria; p__Firmicutes; c__Bacilli; o__Brevibacillales; f__Brevibacillaceae; g__Brevibacillus	1	30.4173	7.6921	3.31e-31	7.87267	1.47e-32	7.87267	7.37e-33	7.87267	1.47e-32	7.87267	1.47e-32	7.87267	7.37e-33	7.87267	7.37e-33	EcoFAB	Glutamine
df0e3d38eec730326754d8c17a8b8efe	TACGTAGGTGGCAAGCGTTATCCGGAATTATTGGGCGTAAAGAGCGCGCAGGTGGTTAATTAAGTCTGATGTGAAAGCCCACGGCTTAACCGTGGAGGGTCATTGGAAACTGGTTGACTTGAGTGCAGAAGAGGGAAGTGGAATTCCATGTGTAGCGGTGAAATGCGTAGAGATATGGAGGAACACCAGTGGCGAAGGCGGCTTCCTGGTCTGCAACTGACACTGAGGCGCGAAAGCGTGGGGAGCAAACAGG	d__Bacteria; p__Firmicutes; c__Bacilli; o__Erysipelotrichales; f__Erysipelotrichaceae; g__Turicibacter	0.999991	7.44094	4.60056	4.05e-10	1.91467	0.0286006	2.50941	0.00291058	3.91467	2.57e-07	4.57158	1.25e-08	3.69786	1.46e-06	5.12412	9.07e-11	Tube	GlucuronicAcid
df98b3d20eafc1a8628a93e7b04a3325	TACGTAGGGTGCGAGCGTTGTCCGGAATTATTGGGCGTAAAGAGCTCGTAGGCGGTCTGTCGCGTCTGCTGTGAAAACCCGAGGCTCAACCTCGGGCCTGCAGTGGGTACGGGCAGACTAGAGTGCGGTAGGGGAGATTGGAATTCCTGGTGTAGCGGTGGAATGCGCAGATATCAGGAGGAACACCGATGGCGAAGGCAGATCTCTGGGCCGTAACTGACGCTGAGGAGCGAAAGCGTGGGGAGCGAACAGG	d__Bacteria; p__Actinobacteriota; c__Actinobacteria; o__Micrococcales; f__Microbacteriaceae; g__Leifsonia	0.948456	11.126	6.32192	6.45e-27	6.32192	1.72e-26	5.67807	2.07e-25	6.32192	1.03e-26	5.42146	2.15e-23	6.32192	1.03e-26	6.32192	5.16e-27	Tube	1/10 R2A
df98b3d20eafc1a8628a93e7b04a3325	TACGTAGGGTGCGAGCGTTGTCCGGAATTATTGGGCGTAAAGAGCTCGTAGGCGGTCTGTCGCGTCTGCTGTGAAAACCCGAGGCTCAACCTCGGGCCTGCAGTGGGTACGGGCAGACTAGAGTGCGGTAGGGGAGATTGGAATTCCTGGTGTAGCGGTGGAATGCGCAGATATCAGGAGGAACACCGATGGCGAAGGCAGATCTCTGGGCCGTAACTGACGCTGAGGAGCGAAAGCGTGGGGAGCGAACAGG	d__Bacteria; p__Actinobacteriota; c__Actinobacteria; o__Micrococcales; f__Microbacteriaceae; g__Leifsonia	0.948456	10.7967	3.64321	2.62e-09	6.24412	7.65e-20	5.69158	2.46e-17	6.24412	6.18e-19	6.24412	4.95e-19	6.24412	9.84e-20	6.24412	7.65e-20	Pot	1/10 R2A
e335f74033bc634af43ee6baa84fa247	TACGTAGGGGGCTAGCGTTATCCGGAATTACTGGGCGTAAAGGGTGCGTAGGTGGTTTCTTAAGTCAGAGGTGAAAGGCTACGGCTCAACCGTAGTAAGCCTTTGAAACTGGGAAACTTGAGTGCAGGAGAGGAGAGTGGAATTCCTAGTGTAGCGGTGAAATGCGTAGATATTAGGAGGAACACCAGTTGCGAAGGCGGCTCTCTGGACTGTAACTGACACTGAGGCACGAAAGCGTGGGGAGCAAACAGG	d__Bacteria; p__Firmicutes; c__Clostridia; o__Peptostreptococcales-Tissierellales; f__Peptostreptococcaceae; g__Romboutsia	0.975562	15.0163	4.74579	1.66e-09	4.38322	5.05e-08	2.53078	0.00742032	2.85271	0.000774582	4.81618	4.01e-09	4.0024	5.5e-07	3.85618	1.34e-06	Pot	GlucuronicAcid
e469d8f6e4d3d5a7744d16c44c0629dc	TACGTAGGGGGCAAGCGTTGTCCGGAATTATTGGGCGTAAAGCGCGCGCAGGCGGCTTTGTAAGTCTGGTGTTTAAACCTAGGGCTCAACCCTGGGTCGCATTGGAAACTGCAAGGCTTGAGTGCAGAAGAGGAGAGTGGAATTCCACGTGTAGCGGTGAAATGCGTAGAGATGTGGAGGAACACCAGTGGCGAAGGCGACTCTCTGGGCTGTAACTGACGCTGAGGCGCGAAAGCGTGGGGAGCAAACAGG	d__Bacteria; p__Firmicutes; c__Bacilli; o__Paenibacillales; f__Paenibacillaceae; g__Paenibacillus	0.999992	2086.22	8.50701	4.07e-13	3.96969	0.013813	8.69148	1.27e-12	4.75578	0.000496924	4.29062	0.00435673	7.14719	1.41e-08	7.8174	3.97e-10	Tube	Glucose
e469d8f6e4d3d5a7744d16c44c0629dc	TACGTAGGGGGCAAGCGTTGTCCGGAATTATTGGGCGTAAAGCGCGCGCAGGCGGCTTTGTAAGTCTGGTGTTTAAACCTAGGGCTCAACCCTGGGTCGCATTGGAAACTGCAAGGCTTGAGTGCAGAAGAGGAGAGTGGAATTCCACGTGTAGCGGTGAAATGCGTAGAGATGTGGAGGAACACCAGTGGCGAAGGCGACTCTCTGGGCTGTAACTGACGCTGAGGCGCGAAAGCGTGGGGAGCAAACAGG	d__Bacteria; p__Firmicutes; c__Bacilli; o__Paenibacillales; f__Paenibacillaceae; g__Paenibacillus	0.999992	1854.89	5.20272	2.44e-06	3.86443	0.00265385	12.3323	1.99e-31	5.5328	1.15e-06	12.0769	2.81e-29	7.95807	5.64e-13	12.7736	4.65e-32	Pot	Glucose
e8246466fe381d8a8d5c10cb90640eb3	GACAGAGGGTGCAAACGTTGTTCGGAATTACTGGGCGTAAAGCGCATGTAGGCGGTTCGTAAAGTCAGATGTGAAAGCCCTGGGCTTAACCCAGGAAGTGCATTTGAAACTCACGAACTTGAGTCCCGGAGAGGAAGGCGGAATTCTCGGTGTAGAGGTGAAATTCGTAGATATCGAGAGGAACATCGGTGGCGAAGGCGGCCTTCTGGACGGTGACTGACGCTGAGATGCGAAAGCGTGGGGAGCAAACAGG	d__Bacteria; p__Myxococcota; c__Polyangia; o__Polyangiales; f__Polyangiaceae; g__Sorangium; s__Sorangium_cellulosum	0.998988	8.8189	5.97441	4.59e-19	5.97441	4.59e-19	5.97441	3.87e-19	5.97441	4.9e-19	5.97441	2.97e-18	5.72648	1.51e-18	5.97441	3.87e-19	Tube	1/10 R2A
e8246466fe381d8a8d5c10cb90640eb3	GACAGAGGGTGCAAACGTTGTTCGGAATTACTGGGCGTAAAGCGCATGTAGGCGGTTCGTAAAGTCAGATGTGAAAGCCCTGGGCTTAACCCAGGAAGTGCATTTGAAACTCACGAACTTGAGTCCCGGAGAGGAAGGCGGAATTCTCGGTGTAGAGGTGAAATTCGTAGATATCGAGAGGAACATCGGTGGCGAAGGCGGCCTTCTGGACGGTGACTGACGCTGAGATGCGAAAGCGTGGGGAGCAAACAGG	d__Bacteria; p__Myxococcota; c__Polyangia; o__Polyangiales; f__Polyangiaceae; g__Sorangium; s__Sorangium_cellulosum	0.998988	6.88618	5.6147	1e-16	5.29277	1.14e-16	5.6147	1.71e-16	5.6147	1.22e-16	5.6147	9.48e-17	5.6147	2.27e-17	5.6147	1.84e-17	Pot	1/10 R2A
eb0c1770f8003ef04e74ce5daed81b65	TACGAAGGGGGCTAGCGTTGTTCGGAATTACTGGGCGTAAAGCGCACGTAGGCGGATACTTAAGTCAGGGGTGAAATCCCGGGGCTCAACCCCGGAACTGCCTTTGATACTGGGTATCTCGAGTCCGGAAGAGGTGAGTGGAATTCCGAGTGTAGAGGTGAAATTCGTAGATATTCGGAGGAACACCAGTGGCGAAGGCGGCTCACTGGTCCGGTACTGACGCTGAGGTGCGAAAGCGTGGGGAGCAAACAGG	d__Bacteria; p__Proteobacteria; c__Alphaproteobacteria; o__Rhizobiales; f__Rhizobiaceae; g__Mesorhizobium	0.988199	46.878	7.31627	6.77e-23	6.08745	7.25e-18	4.73131	4.42e-11	6.85684	9.03e-21	6.03087	5.48e-17	5.49052	6.75e-15	5.51456	4.28e-15	Pot	1/10 R2A
eb0c1770f8003ef04e74ce5daed81b65	TACGAAGGGGGCTAGCGTTGTTCGGAATTACTGGGCGTAAAGCGCACGTAGGCGGATACTTAAGTCAGGGGTGAAATCCCGGGGCTCAACCCCGGAACTGCCTTTGATACTGGGTATCTCGAGTCCGGAAGAGGTGAGTGGAATTCCGAGTGTAGAGGTGAAATTCGTAGATATTCGGAGGAACACCAGTGGCGAAGGCGGCTCACTGGTCCGGTACTGACGCTGAGGTGCGAAAGCGTGGGGAGCAAACAGG	d__Bacteria; p__Proteobacteria; c__Alphaproteobacteria; o__Rhizobiales; f__Rhizobiaceae; g__Mesorhizobium	0.988199	37.2441	7.92555	1.25e-30	5.25312	4.38e-18	3.67762	1.01e-09	7.34058	5.75e-29	4.59403	8.99e-14	4.74564	3.99e-15	5.31084	1.72e-18	Tube	1/10 R2A
ec6732c2e0d4cf64b3d0350e7fe3defb	TACGTATGGTGCAAGCGTTATCCGGATTTACTGGGTGTAAAGGGAGCGCAGGCGGAAGGCTAAGTCTGATGTGAAAGCCCGGGGCTCAACCCCGGTACTGCATTGGAAACTGGTCATCTAGAGTGTCGGAGGGGTAAGTGGAATTCCTAGTGTAGCGGTGAAATGCGTAGATATTAGGAGGAACACCAGTGGCGAAGGCGGCTTACTGGACGATAACTGACGCTGAGGCTCGAAAGCGTGGGGAGCAAACAGG	d__Bacteria; p__Firmicutes; c__Clostridia; o__Lachnospirales; f__Lachnospiraceae; g__Roseburia	0.983604	6.07087	4.64	4.49e-08	2.64	0.00218483	2.01064	0.0311693	2.28245	0.0110772	3.11643	0.000212447	2.43054	0.0065581	4.64	5.84e-08	EcoFAB	1/10 R2A
ec6732c2e0d4cf64b3d0350e7fe3defb	TACGTATGGTGCAAGCGTTATCCGGATTTACTGGGTGTAAAGGGAGCGCAGGCGGAAGGCTAAGTCTGATGTGAAAGCCCGGGGCTCAACCCCGGTACTGCATTGGAAACTGGTCATCTAGAGTGTCGGAGGGGTAAGTGGAATTCCTAGTGTAGCGGTGAAATGCGTAGATATTAGGAGGAACACCAGTGGCGAAGGCGGCTTACTGGACGATAACTGACGCTGAGGCTCGAAAGCGTGGGGAGCAAACAGG	d__Bacteria; p__Firmicutes; c__Clostridia; o__Lachnospirales; f__Lachnospiraceae; g__Roseburia	0.983604	15.8049	5.33315	1.35e-10	4.57979	5.5e-08	3.48516	0.000106269	4.87747	9.34e-09	5.25298	1.03e-09	4.34609	2.15e-07	4.64866	1.95e-08	Pot	GlucuronicAcid
f48cbba2fe7a2cba3df1c5bcffc1fa83	TACGTAGGGTGCAAGCGTTAATCGGAATTACTGGGCGTAAAGCGTGCGCAGGCGGTTTTGTAAGTCTGACGTGAAATCCCCGGGCTCAACCTGGGAATTGCGTTGGAGACTGCAAGGCTGGAGTCTGGCAGAGGGGGGTAGAATTCCACGTGTAGCAGTGAAATGCGTAGAGATGTGGAGGAACACCGATGGCGAAGGCAGCCCCCTGGGTCAAGACTGACGCTCATGCACGAAAGCGTGGGGAGCAAACAGG	d__Bacteria; p__Proteobacteria; c__Gammaproteobacteria; o__Burkholderiales; f__Oxalobacteraceae; g__Massilia	0.998121	2032.73	5.41058	3.58e-07	6.7212	5.63e-11	6.36558	1.52e-09	5.12269	1.64e-06	7.78714	6.29e-14	6.7992	3.59e-11	5.73104	3.89e-08	Pot	1/10 R2A
f48cbba2fe7a2cba3df1c5bcffc1fa83	TACGTAGGGTGCAAGCGTTAATCGGAATTACTGGGCGTAAAGCGTGCGCAGGCGGTTTTGTAAGTCTGACGTGAAATCCCCGGGCTCAACCTGGGAATTGCGTTGGAGACTGCAAGGCTGGAGTCTGGCAGAGGGGGGTAGAATTCCACGTGTAGCAGTGAAATGCGTAGAGATGTGGAGGAACACCGATGGCGAAGGCAGCCCCCTGGGTCAAGACTGACGCTCATGCACGAAAGCGTGGGGAGCAAACAGG	d__Bacteria; p__Proteobacteria; c__Gammaproteobacteria; o__Burkholderiales; f__Oxalobacteraceae; g__Massilia	0.998121	409.606	5.62551	1.32e-08	4.96448	6.44e-07	7.22223	2.09e-13	6.43454	6.24e-11	7.54923	5.62e-14	5.4214	4.69e-08	3.0173	0.00414492	Tube	1/10 R2A
f7447c8e079023f4f2579d8580575dd3	TACGTAGGTGGCAAGCGTTGTCCGGATTTATTGGGCGTAAAGCGAGTGCAGGCGGCTCGATAAGTCTGATGTGAAAGCCTTCGGCTCAACCGGAGAATTGCATCAGAAACTGTCGAGCTTGAGTACAGAAGAGGAGAGTGGAACTCCATGTGTAGCGGTGAAATGCGTAGATATATGGAAGAACACCGGTGGCGAAGGCGGCTCTCTGGTCTGTTACTGACGCTGAGGCTCGAAAGCATGGGTAGCGAACAGG	d__Bacteria; p__Firmicutes; c__Bacilli; o__Lactobacillales; f__Lactobacillaceae; g__Lactobacillus; s__Lactobacillus_iners	0.996597	7.93496	4.55074	6.09e-09	2.71425	0.000836971	2.32835	0.0106837	2.71425	0.000783444	4.4195	4.74e-08	2.43626	0.00389245	3.08198	7.97e-05	Pot	GlucuronicAcid
fab4a9a83e788e3147317055e6a8a265	TACGGAGGATCCAAGCGTTATCCGGATTTATTGGGTTTAAAGGGTGCGCAGGCGGAAGATTAAGTCGGCGGTGAAATTTTGCAGCTCAACTGTAAAAGTGCCTTCGAAACTGGTTTTCTTGAGTGTGGATGAAGTAGGCGGAATTTGTGGTGTAGCGGTGAAATGCATAGATATCACGAGGAACTCCGATTGCGAAGGCAGCTTACTAAGCCATAACTGACGCTCAGGCACGAAGGCGTGGGGATCAAACAGG	d__Bacteria; p__Bacteroidota; c__Bacteroidia; o__Bacteroidales; f__Dysgonomonadaceae	1	7.15748	5.64024	8.24e-17	5.64024	2.71e-17	5.64024	2.11e-17	5.64024	2.71e-17	5.64024	2.71e-17	5.64024	2.71e-17	5.64024	1.73e-17	EcoFAB	MixedCarbon
fab4a9a83e788e3147317055e6a8a265	TACGGAGGATCCAAGCGTTATCCGGATTTATTGGGTTTAAAGGGTGCGCAGGCGGAAGATTAAGTCGGCGGTGAAATTTTGCAGCTCAACTGTAAAAGTGCCTTCGAAACTGGTTTTCTTGAGTGTGGATGAAGTAGGCGGAATTTGTGGTGTAGCGGTGAAATGCATAGATATCACGAGGAACTCCGATTGCGAAGGCAGCTTACTAAGCCATAACTGACGCTCAGGCACGAAGGCGTGGGGATCAAACAGG	d__Bacteria; p__Bacteroidota; c__Bacteroidia; o__Bacteroidales; f__Dysgonomonadaceae	1	5.04065	5.09311	1.09e-14	5.09311	4.43e-15	5.09311	2.28e-14	5.09311	3.04e-14	5.09311	2.73e-14	5.09311	6.4e-15	5.09311	4.43e-15	Pot	MixedCarbon
fb6efb4867f95bb6bb485d0e97b313e4	TACGGAGGGTGCAAGCGTTATCCGGATTCACTGGGTTTAAAGGGTGTGTAGGCGGGCATTTAAGTCAGTGGTGAAATCTCCGAGCTCAACTCGGAAACTGCCATTGATACTATTTGTCTTGAATATCGTTGAGGTTGGCGGAATATATCATGTAGCGGTGAAATGCTTAGATATGATATAGAACACCGATTGCGAAGGCAGCTAACTAAGCGATGATTGACGCTGAGGCACGAAAGCGTGGGGATCAAACAGG	d__Bacteria; p__Bacteroidota; c__Bacteroidia; o__Chitinophagales; f__Chitinophagaceae; g__Edaphobaculum; s__uncultured_bacterium	0.99151	5.47244	5.18982	9.17e-16	5.18982	9.65e-16	5.18982	9.28e-16	5.18982	1.05e-15	5.18982	4.84e-15	5.18982	9.28e-16	5.18982	8.93e-16	Tube	1/10 R2A

## Sheet: Supplementary Table S7
Supplementary Table S7: Jaccard index values corresponding to the networks shown in Supplementary Figure S8. Index values j express the similarity of the sets of most central nodes and also of the sets of hub taxa
	j	p (J≤j)	p (J≥j)
Degree	0.25	0.592593	0.802469
Betweenness centralities	0.1	0.104049	0.982658
Closeness centralities	0.333	0.650307	0.622822
Eigenvector centralities	0.333	0.650307	0.622822
Hub taxa	0	0.197531	1
Significance codes: ***: 0.001, **⁠: 0.01, *⁠: 0.05, .⁠: 0.1

## Sheet: Supplementary Table S8
Supplementary Table S8: Relative Abundance of keystone ASVs identified in Figure 4 from (a) 3-day and (b) 7-day interval samples.
(a) 3-day											(b) 7-day
ASV	04ecfad5772d2e09a84a0f5ef460536c	b9e9395fdb3c571b1491ba038ddfad5c	ff9d93d7b7e46787568f2d241caeaf3b	f10b4cb1f48bc9ff7774ae7876900ddc	be74cad9381c15cfaa8e6071aa77e7f4						ASV	15d56c1957f615a428b92ab2d5f3e1ee	0df6c802966e8670279671824da4f10a	9b4be26e7bb3a23d25e080a3bba619f6	15e248319e0b2196e12ed724ee26fe5a	65d86d68fdf396099b32ef6d949892b8
Taxonomy	g__Methylobacterium-Methylorubrum	uncultured_bacterium	g__Stenotrophomonas	Pseudomonas_balearica	g__Pseudomonas						Taxonomy	f__Rhizobiaceae	g__Lactobacillus	g__Arthrobacter	g__Terriglobus	g__Terriglobus
Sample	Relative Abundance					interval	timepoint	container	replicate_id		Sample	Relative Abundance					interval	timepoint	container	replicate_id
rcc-01	0.00063199	0.00072561	0.0003277	0.00094798	0.0003277	3-day	Gen 1	EcoFAB	E1		rcc-37	0.00030429	0.00044473	0.00138101	0.00021066	0.00225876	7-day	Gen 1	EcoFAB	E1
rcc-13	0.00120545	0.00062028	0.00063199	0.00072561	0.00040962	3-day	Gen 3	EcoFAB	E1		rcc-49	0.00010533	9.3627e-05	0.00157996	0.00162678	0.00017555	7-day	Gen 3	EcoFAB	E1
RCC-397	0	0	0	0	0	3-day	Gen 6	EcoFAB	E1		RCC-493	4.6814e-05	0	0	0	0	7-day	Gen 6	EcoFAB	E1
rcc-25	0.00083094	0.00028088	0.00016385	0.00042132	0.00026918	3-day	Gen 9	EcoFAB	E1		rcc-61	0.00046814	2.3407e-05	0.00147463	0.00400257	0.00463456	7-day	Gen 9	EcoFAB	E1
rcc-02	0.00025748	0.00012874	0.00015214	8.1924e-05	0.00012874	3-day	Gen 1	EcoFAB	E2		rcc-38	0.00042132	0	0.00285564	0.0003394	0.00216514	7-day	Gen 1	EcoFAB	E2
rcc-14	0.00163848	0.00012874	0.00062028	0.00018725	7.0221e-05	3-day	Gen 3	EcoFAB	E2		rcc-50	9.3627e-05	0.00118205	0.00022237	0.00143952	0.00030429	7-day	Gen 3	EcoFAB	E2
RCC-398	0	0	0	0	0	3-day	Gen 6	EcoFAB	E2		RCC-494	0.00010533	0	0	0	0	7-day	Gen 6	EcoFAB	E2
rcc-03	0.00029259	0	0	0	0	3-day	Gen 1	EcoFAB	E3		rcc-62	0.00044473	0	0.0006671	0.00177892	0.00492715	7-day	Gen 9	EcoFAB	E2
rcc-15	0.00296097	4.6814e-05	8.1924e-05	4.6814e-05	3.511e-05	3-day	Gen 3	EcoFAB	E3		rcc-39	0.00070221	8.1924e-05	0.00325355	0.00029259	0.00275031	7-day	Gen 1	EcoFAB	E3
RCC-399	0	0	0	0	0	3-day	Gen 6	EcoFAB	E3		rcc-51	0.00026918	8.1924e-05	0.00062028	0.00163848	0.00011703	7-day	Gen 3	EcoFAB	E3
rcc-27	0.00059688	0.0003511	0.00023407	0.00039792	0.00018725	3-day	Gen 9	EcoFAB	E3		RCC-495	0	0	0	0	0	7-day	Gen 6	EcoFAB	E3
rcc-04	3.511e-05	0	0	5.8517e-05	2.3407e-05	3-day	Gen 1	EcoFAB	E4		rcc-63	0.00037451	0	0.00053836	0.00216514	0.00456434	7-day	Gen 9	EcoFAB	E3
rcc-16	0.00221195	0.00043303	0.00047984	0.00107672	0.00060858	3-day	Gen 3	EcoFAB	E4		rcc-40	0.00037451	2.3407e-05	0.00127567	0.00561765	0.00323015	7-day	Gen 1	EcoFAB	E4
RCC-400	0	0	7.0221e-05	0	0	3-day	Gen 6	EcoFAB	E4		rcc-52	0.00039792	4.6814e-05	0.00050325	0.00250454	0.00015214	7-day	Gen 3	EcoFAB	E4
rcc-28	0.00043303	1.1703e-05	0	8.1924e-05	0.00012874	3-day	Gen 9	EcoFAB	E4		RCC-496	0.00017555	4.6814e-05	0.00021066	0.00038621	0	7-day	Gen 6	EcoFAB	E4
rcc-09	3.511e-05	0	0	0	4.6814e-05	3-day	Gen 1	Pot	P1		rcc-64	0.00039792	0	0.00050325	0.00180233	0.00434197	7-day	Gen 9	EcoFAB	E4
rcc-21	0.00087776	0.00040962	0.00023407	0.0006788	0.0003394	3-day	Gen 3	Pot	P1		rcc-57	0.00157996	0	0.00155656	0.00469308	0.011762	7-day	Gen 3	Pot	P1
RCC-405	0	0	0	0	0	3-day	Gen 6	Pot	P1		RCC-501	8.1924e-05	0	0.00183744	8.1924e-05	0	7-day	Gen 6	Pot	P1
rcc-10	0.00012874	3.511e-05	0	0	0	3-day	Gen 1	Pot	P2		rcc-69	0.00077243	0	0.00564106	0.00637837	0.00133419	7-day	Gen 9	Pot	P1
rcc-22	0.010182	0.0132717	0.00157996	0.00334718	0.00114694	3-day	Gen 3	Pot	P2		rcc-45	0.00085435	0.00010533	0.00095968	0.00301949	0.00332378	7-day	Gen 1	Pot	P2
RCC-406	0	0	0	0	0	3-day	Gen 6	Pot	P2		rcc-58	0.00115864	0	0.00176722	0.00837966	0.0106267	7-day	Gen 3	Pot	P2
rcc-34	0.00016385	0	0	8.1924e-05	4.6814e-05	3-day	Gen 9	Pot	P2		RCC-502	0.00131078	0	0.00202469	0.00649541	0.00029259	7-day	Gen 6	Pot	P2
rcc-11	0.00074902	9.3627e-05	0.00012874	5.8517e-05	9.3627e-05	3-day	Gen 1	Pot	P3		rcc-70	0.00084265	0	0.00626134	0.00416642	0.00141612	7-day	Gen 9	Pot	P2
RCC-407	0	0	0	0	0	3-day	Gen 6	Pot	P3		rcc-47	0.00053836	7.0221e-05	0.00256305	0.00168529	0.00015214	7-day	Gen 1	Pot	P3
rcc-35	0.00018725	0.00023407	0	0.00015214	0.00010533	3-day	Gen 9	Pot	P3		rcc-59	0.00163848	0	0.00266838	0.00424835	0.00864884	7-day	Gen 3	Pot	P3
rcc-12	0.00037451	4.6814e-05	7.0221e-05	5.8517e-05	1.1703e-05	3-day	Gen 1	Pot	P4		RCC-503	0.00077243	0	0.0187372	0.0167359	0.00024577	7-day	Gen 6	Pot	P3
rcc-24	0.00056176	0.00043303	0.00018725	0.00053836	0.00024577	3-day	Gen 3	Pot	P4		rcc-71	0.00118205	0	0.0861139	0.0273977	0.0013459	7-day	Gen 9	Pot	P3
RCC-408	0	0	0	0	0	3-day	Gen 6	Pot	P4		rcc-48	0.00015214	0.00018725	0.00180233	0.00242261	0.00028088	7-day	Gen 1	Pot	P4
rcc-36	8.1924e-05	0.00016385	0	0	4.6814e-05	3-day	Gen 9	Pot	P4		rcc-60	0.0010065	0	0.0116566	0.0190532	0.0104043	7-day	Gen 3	Pot	P4
rcc-05	5.8517e-05	5.8517e-05	0	7.0221e-05	5.8517e-05	3-day	Gen 1	Tube	T1		RCC-504	0.00016385	0	0.00114694	0.00450582	9.3627e-05	7-day	Gen 6	Pot	P4
rcc-17	0.00098309	0.00023407	0.00024577	0.00052665	0.00022237	3-day	Gen 3	Tube	T1		rcc-72	0.00052665	0	0.00644859	0.00815729	0.0010065	7-day	Gen 9	Pot	P4
RCC-401	0	0	0	0	0	3-day	Gen 6	Tube	T1		rcc-41	0.00025748	0.0003277	0.00122886	0.00451753	0.00058517	7-day	Gen 1	Tube	T1
rcc-29	0.00028088	0.00015214	0	0	8.1924e-05	3-day	Gen 9	Tube	T1		rcc-53	0.00076072	8.1924e-05	0.00025748	0.0340102	0.00044473	7-day	Gen 3	Tube	T1
rcc-06	0	0	0	0	3.511e-05	3-day	Gen 1	Tube	T2		RCC-497	0.00030429	0	0.00098309	0.0020598	0	7-day	Gen 6	Tube	T1
rcc-18	0.0377436	0.00833285	0.00464626	0.00053836	0.00663585	3-day	Gen 3	Tube	T2		rcc-65	0.00190766	0	0.00828603	0.0156358	0.00925742	7-day	Gen 9	Tube	T1
RCC-402	0	0	0	0	0	3-day	Gen 6	Tube	T2		rcc-42	0.00014044	0.00019896	0.00099479	0.0023875	0.0013693	7-day	Gen 1	Tube	T2
rcc-30	0.00213003	0.0006905	0.00057347	0.0013693	0.00063199	3-day	Gen 9	Tube	T2		rcc-54	0.00299608	0	0.00498566	0.0132717	0.0636784	7-day	Gen 3	Tube	T2
rcc-07	1.1703e-05	0	0	0	0	3-day	Gen 1	Tube	T3		RCC-498	0.00045643	0	0.00053836	0.00216514	0.00249283	7-day	Gen 6	Tube	T2
rcc-19	0.00215343	0.00053836	0.00045643	0.00094798	0.00065539	3-day	Gen 3	Tube	T3		rcc-66	0.00431857	2.3407e-05	0.00513781	0.0118907	0.0118322	7-day	Gen 9	Tube	T2
RCC-403	0	0	0	0	0	3-day	Gen 6	Tube	T3		rcc-43	0.00043303	0.00017555	0.00128738	0.00277371	0.00266838	7-day	Gen 1	Tube	T3
rcc-31	0.00056176	0.00019896	0.00018725	0.00023407	0.00015214	3-day	Gen 9	Tube	T3		rcc-55	0.00536017	0	0.00141612	0.0213939	0.0478085	7-day	Gen 3	Tube	T3
rcc-08	5.8517e-05	0	0	0	2.3407e-05	3-day	Gen 1	Tube	T4		RCC-499	0.0003511	0	0.00045643	0.00124056	0.0003394	7-day	Gen 6	Tube	T3
rcc-20	0.0283808	0.00117034	0.144783	0.00058517	0.00115864	3-day	Gen 3	Tube	T4		rcc-67	0.00428346	0	0.0101937	0.0155656	0.0242963	7-day	Gen 9	Tube	T3
RCC-404	0	0	0	0	0	3-day	Gen 6	Tube	T4		rcc-44	0.00055006	0.00015214	0.0023758	0.00342911	0.00262157	7-day	Gen 1	Tube	T4
rcc-32	0.00095968	0.00011703	5.8517e-05	2.3407e-05	0	3-day	Gen 9	Tube	T4		rcc-56	0.00396746	0	0.00245772	0.0209608	0.130692	7-day	Gen 3	Tube	T4
											RCC-500	0.00105331	0	0.0010182	0.00576979	0.00260987	7-day	Gen 6	Tube	T4
											rcc-68	0.00255135	0	0.00486863	0.00779449	0.00534847	7-day	Gen 9	Tube	T4

## Sheet: Supplementary Table S9
Supplementary Table S9: Jaccard index values corresponding to the networks shown in Supplementary Figure S9. Index values j express the similarity of the sets of most central nodes and also of the sets of hub taxa
Gen1-Gen3	j	p (J≤j)	significance	p (J≥j)	significance
Degree	0.027	6e-06	***	1
Betweenness centralities	0.29	0.383168		0.753729
Closeness centralities	0.143	0.009891	**	0.997076
Eigenvector centralities	0.026	3e-06	***	1
Hub taxa	0	0.001522	**	1
Gen3-Gen6	j	p (J≤j)	significance	p (J≥j)	significance
Degree	0.238	0.248646		0.878844
Betweenness centralities	0.083	0.004871	**	0.999228
Closeness centralities	0.368	0.720663		0.456912
Eigenvector centralities	0.529	0.972716		0.075475	.
Hub taxa	0.429	0.826703		0.429355
Gen6-Gen9	j	p (J≤j)	significance	p (J≥j)	significance
Degree	0.083	0.004871	**	0.999228
Betweenness centralities	0.087	0.00675	**	0.998886
Closeness centralities	0.238	0.248646		0.878844
Eigenvector centralities	0.368	0.720663		0.456912
Hub taxa	0.333	0.650307		0.622822
Significance codes: ***: 0.001, **⁠: 0.01, *⁠: 0.05, .⁠: 0.1

## Sheet: Supplementary Table S10
Supplementary Table S10: Flow cytometry results for the first and last transfer of the 5 RCCs that are chosen for the stability tests, including the initial glycerol stock, and two serial transfers (10% v inoculum in 90% v media) with corresponding time intervals (3-day or 7-day)
Sample	Glycerol (cells/mL)	Transfer 1 (cells/mL)	Transfer 2 (cells/mL)
3B9-H4.1	232000000	73700000	224000000
3B9-H11.1	326000000	450000000	263000000
3B9-H4.5	212000000	65400000	60400000
3B9-H11.5	405000000	393000000	351000000
7B6-H8.1	375000000	426000000	240000000
7B6-H1.1	266000000	114000000	308000000
7B6-H11.1	378000000	700000000	458000000
7B6-H8.5	249000000	90600000	118000000
7B6-H1.5	291000000	285000000	125000000
7B6-H11.5	212000000	411000000	280000000
